# Supplementary material for: Structural and hemodynamic analysis of Weaire-Phelan scaffolds made of Ti-alloy as bone replacement component: A preclinical investigation
Source: PLoS One. 2024 Dec 2;19(12):e0312880. doi: 10.1371/journal.pone.0312880 (PMC11611115; doi:10.1371/journal.pone.0312880)
Supplement: S1 Data — (XLSX) [file pone.0312880.s001.xlsx]

## Sheet: Axial Compression Under UTM
Displacement	WPA50	Displacement	WPA60	Displacement	WPA70	Displacement	WPA80	Displacement	WPD50	Displacement	WPD60	Displacement	WPD70	Displacement	WPD80	Displacement	WP90
%	MPa	%	MPa	%	MPa	%	MPa	%	MPa	%	MPa	%	MPa	%	MPa	%	Mpa
0	24.3113	0	14.4786	0	13.8398	0	6.86719	0	1.35185	0	1.43981	0	1.61807	0	1.16898	0	0.53472
0.05976	27.0631	0.05032	17.1082	0.06513	16.4847	0.0618	8.10342	0.06023	2.45423	0.063	2.33939	0.06748	2.34664	0.07117	2.00873	0.0707	1.014
0.11953	30.1831	0.10064	19.8675	0.13026	19.402	0.1236	9.23045	0.12045	3.65531	0.12599	3.27207	0.13495	3.19309	0.14234	2.87094	0.14141	1.4929
0.17929	33.0814	0.15096	22.7289	0.19539	22.3479	0.1854	10.3766	0.18068	4.89141	0.18899	4.35418	0.20243	4.09439	0.21351	3.70537	0.21211	1.99015
0.23906	36.2107	0.20128	25.0522	0.26052	25.4041	0.2472	11.6987	0.24091	6.34112	0.25199	5.63072	0.2699	4.92317	0.28468	4.55491	0.28282	2.55831
0.29882	38.5638	0.2516	27.4544	0.32565	28.1079	0.309	13.0091	0.30113	7.86257	0.31498	7.0229	0.33738	5.93144	0.35586	5.52455	0.35352	3.11239
0.35859	41.9077	0.30192	30.1903	0.39078	31.5718	0.3708	14.244	0.36136	9.66228	0.37798	8.55494	0.40485	6.99321	0.42703	6.53234	0.42422	3.70267
0.41835	44.5777	0.35224	32.755	0.45591	34.789	0.4326	15.9622	0.42159	11.6022	0.44097	10.2057	0.47233	8.16739	0.4982	7.63887	0.49493	4.39562
0.47811	46.9752	0.40256	34.9725	0.52104	37.9614	0.49439	17.2355	0.48182	13.5943	0.50397	11.9803	0.53981	9.49606	0.56937	8.75951	0.56563	5.05716
0.53788	49.2539	0.45288	38.0396	0.58617	41.4404	0.55619	18.7896	0.54204	15.7141	0.56697	13.8887	0.60728	10.8539	0.64054	9.94303	0.63634	5.71068
0.59764	51.7948	0.5032	40.9325	0.6513	44.9267	0.61799	20.3048	0.60227	17.8887	0.62996	15.9515	0.67476	12.2907	0.71171	11.198	0.70704	6.45066
0.65741	54.8369	0.55352	43.2746	0.71643	48.4979	0.67979	21.7694	0.6625	20.1924	0.69296	18.0452	0.74223	13.9042	0.78288	12.5225	0.77774	7.18719
0.71717	57.0592	0.60383	46.1663	0.78156	52.2957	0.74159	23.5851	0.72272	22.5667	0.75596	20.2098	0.80971	15.4854	0.85405	13.8568	0.84845	7.93821
0.77694	59.2625	0.65415	49.2067	0.84669	56.0269	0.80339	25.0966	0.78295	25.0719	0.81895	22.4778	0.87719	17.1976	0.92523	15.2399	0.91915	8.70339
0.8367	61.6648	0.70447	52.3846	0.91182	59.9525	0.86519	26.6755	0.84318	27.5801	0.88195	24.8977	0.94466	18.9589	0.9964	16.7383	0.98986	9.50832
0.89646	63.861	0.75479	55.3411	0.97694	63.8315	0.92699	28.0996	0.9034	30.2456	0.94494	27.2986	1.01214	20.7155	1.06757	18.1974	1.06056	10.2964
0.95623	66.191	0.80511	58.6045	1.04207	67.8231	0.98879	29.4483	0.96363	32.7683	1.00794	29.9906	1.07961	22.5896	1.13874	19.6997	1.13126	11.1408
1.01599	68.6265	0.85543	61.7301	1.1072	71.7716	1.05059	31.0599	1.02386	35.3475	1.07094	32.5074	1.14709	24.5071	1.20991	21.229	1.20197	11.9502
1.07576	71.2078	0.90575	64.4214	1.17233	74.8127	1.11239	32.5015	1.08408	37.9678	1.13393	35.2291	1.21456	26.5027	1.28108	22.8103	1.27267	12.7066
1.13552	73.8885	0.95607	67.9886	1.23746	77.8735	1.17419	34.1577	1.14431	40.6102	1.19693	37.9912	1.28204	28.4892	1.35225	24.336	1.34338	13.5197
1.19529	75.7987	1.00639	70.8871	1.30259	81.1208	1.23599	35.6315	1.20454	43.2645	1.25993	40.6404	1.34952	30.5247	1.42342	25.9177	1.41408	14.2708
1.25505	78.9371	1.05671	74.8236	1.36772	84.2915	1.29779	37.111	1.26476	46.1104	1.32292	43.3767	1.41699	32.6138	1.49459	27.5213	1.48478	15.0086
1.31481	81.1062	1.10703	77.9874	1.43285	87.8111	1.35958	38.7495	1.32499	48.7403	1.38592	46.168	1.48447	34.6754	1.56577	29.0475	1.55549	15.7204
1.37458	84.6138	1.15735	81.1429	1.49798	91.0826	1.42138	40.29	1.38522	51.5928	1.44892	48.9269	1.55194	36.7839	1.63694	30.5747	1.62619	16.4288
1.43434	87.9017	1.20767	84.5587	1.56311	94.374	1.48318	41.8315	1.44545	54.3739	1.51191	51.5962	1.61942	38.9342	1.70811	32.1249	1.6969	17.0874
1.49411	90.4276	1.25799	87.6315	1.62824	97.7957	1.54498	43.3019	1.50567	57.2028	1.57491	53.9916	1.6869	41.0536	1.77928	33.5872	1.7676	17.7619
1.55387	93.6301	1.30831	90.8275	1.69337	100.893	1.60678	44.8758	1.5659	60.09	1.6379	56.5087	1.75437	43.1581	1.85045	35.0265	1.8383	18.4389
1.61364	96.2552	1.35863	94.6511	1.7585	104.248	1.66858	46.5752	1.62613	62.9276	1.7009	58.8869	1.82185	45.2661	1.92162	36.4704	1.90901	19.0429
1.6734	99.9719	1.40895	97.8753	1.82363	107.465	1.73038	48.0766	1.68635	65.7312	1.7639	61.4323	1.88932	47.3467	1.99279	37.9207	1.97971	19.6109
1.73316	103.334	1.45927	101.059	1.88876	110.44	1.79218	49.8308	1.74658	68.5434	1.82689	64.0918	1.9568	49.3508	2.06396	39.2862	2.05042	20.242
1.79293	106.29	1.50959	104.833	1.95389	113.734	1.85398	51.2861	1.80681	71.4705	1.88989	66.4677	2.02427	51.4105	2.13514	40.6419	2.12112	20.7497
1.85269	109.951	1.55991	107.851	2.01902	116.856	1.91578	52.7867	1.86703	74.4928	1.95289	68.7319	2.09175	53.4122	2.20631	41.9418	2.19183	21.3331
1.91246	113.522	1.61023	111.397	2.08415	119.9	1.97758	54.1974	1.92726	77.5151	2.01588	71.0896	2.15923	55.356	2.27748	43.2229	2.26253	21.8609
1.97222	116.707	1.66055	115.559	2.14928	122.933	2.03938	55.7057	1.98749	80.1476	2.07888	73.3419	2.2267	57.2952	2.34865	44.4013	2.33323	22.3696
2.03199	120.652	1.71086	118.355	2.21441	125.83	2.10118	57.1879	2.04771	82.923	2.14188	75.6266	2.29418	59.1517	2.41982	45.5756	2.40394	22.8032
2.09175	123.473	1.76118	122.521	2.27954	128.766	2.16298	58.7451	2.10794	85.7015	2.20487	77.8104	2.36165	60.994	2.49099	46.6573	2.47464	23.2477
2.15152	127.192	1.8115	125.854	2.34467	131.538	2.22477	60.2158	2.16817	88.5326	2.26787	80.0657	2.42913	62.8748	2.56216	47.731	2.54535	23.7057
2.21128	130.75	1.86182	128.975	2.4098	134.166	2.28657	61.5813	2.2284	91.1927	2.33086	82.3598	2.4966	64.6139	2.63333	48.7438	2.61605	24.1245
2.27104	134.162	1.91214	132.999	2.47493	137.349	2.34837	62.8722	2.28862	94.0005	2.39386	84.5447	2.56408	66.3015	2.7045	49.682	2.68675	24.4558
2.33081	138.594	1.96246	136.396	2.54006	140.033	2.41017	64.2721	2.34885	96.6865	2.45686	86.7489	2.63156	67.9714	2.77568	50.6223	2.75746	24.845
2.39057	142.352	2.01278	139.717	2.60519	142.773	2.47197	65.7148	2.40908	99.3374	2.51985	88.8242	2.69903	69.6	2.84685	51.4709	2.82816	25.2181
2.45034	145.956	2.0631	143.902	2.67032	145.343	2.53377	66.9626	2.4693	101.925	2.58285	90.9829	2.76651	71.1894	2.91802	52.2728	2.89887	25.5339
2.5101	150.065	2.11342	147.089	2.73545	147.864	2.59557	68.3285	2.52953	104.534	2.64585	93.2057	2.83398	72.7014	2.98919	53.0769	2.96957	25.8472
2.56987	153.988	2.16374	150.231	2.80057	150.299	2.65737	69.5152	2.58976	107.016	2.70884	95.2615	2.90146	74.1818	3.06036	53.7631	3.04027	26.1148
2.62963	157.58	2.21406	154.295	2.8657	152.622	2.71917	70.8813	2.64998	109.506	2.77184	97.3626	2.96894	75.6009	3.13153	54.4534	3.11098	26.4015
2.68939	162.054	2.26438	157.254	2.93083	155.345	2.78097	72.0657	2.71021	111.998	2.83483	99.4442	3.03641	76.9683	3.2027	55.0483	3.18168	26.7111
2.74916	165.906	2.3147	160.645	2.99596	157.653	2.84277	73.2234	2.77044	114.267	2.89783	101.499	3.10389	78.3582	3.27387	55.6497	3.25239	26.9056
2.80892	170.115	2.36502	164.407	3.06109	159.734	2.90457	74.355	2.83066	116.661	2.96083	103.535	3.17136	79.5644	3.34505	56.1976	3.32309	27.0558
2.86869	173.578	2.41534	167.781	3.12622	162.252	2.96637	75.4221	2.89089	119.02	3.02382	105.453	3.23884	80.8034	3.41622	56.7146	3.39379	27.2443
2.92845	178.192	2.46566	170.471	3.19135	164.327	3.02817	76.4119	2.95112	121.246	3.08682	107.352	3.30631	81.9007	3.48739	57.2124	3.4645	27.3884
2.98822	182.866	2.51598	174.297	3.25648	166.425	3.08996	77.5121	3.01134	123.415	3.14982	109.237	3.37379	83.1216	3.55856	57.7029	3.5352	27.4879
3.04798	186.481	2.5663	177.623	3.32161	168.233	3.15176	78.4114	3.07157	125.578	3.21281	111.093	3.44127	84.0351	3.62973	58.1302	3.60591	27.5112
3.10774	191.085	2.61662	180.692	3.38674	170.268	3.21356	79.3502	3.1318	127.598	3.27581	112.902	3.50874	84.9278	3.7009	58.5374	3.67661	27.1364
3.16751	195.317	2.66694	184.769	3.45187	172.249	3.27536	80.4039	3.19203	129.746	3.33881	114.699	3.57622	86.2748	3.77207	58.9161	3.74731	26.8056
3.22727	199.329	2.71726	187.815	3.517	174.118	3.33716	81.3235	3.25225	131.535	3.4018	116.45	3.64369	87.3832	3.84324	59.2719	3.81802	26.3286
3.28704	204.313	2.76758	190.795	3.58213	175.668	3.39896	82.1285	3.31248	133.846	3.4648	118.146	3.71117	88.1376	3.91441	59.6576	3.88872	25.8942
3.3468	208.078	2.81789	194.364	3.64726	177.656	3.46076	82.8369	3.37271	135.961	3.52779	119.791	3.77865	88.9563	3.98559	59.981	3.95943	24.4848
3.40657	212.15	2.86821	197.267	3.71239	179.199	3.52256	83.681	3.43293	137.776	3.59079	121.425	3.84612	89.8168	4.05676	60.3244	4.03013	23.6389
3.46633	216.99	2.91853	200.861	3.77752	180.64	3.58436	84.4994	3.49316	139.575	3.65379	123.023	3.9136	90.4589	4.12793	60.5921	4.10083	22.9308
3.52609	221.15	2.96885	204.23	3.84265	182.464	3.64616	85.2254	3.55339	141.347	3.71678	124.538	3.98107	91.1469	4.1991	60.8628	4.17154	22.0838
3.58586	225.192	3.01917	207.133	3.90778	183.684	3.70796	85.8253	3.61361	143.157	3.77978	125.986	4.04855	91.9448	4.27027	61.1101	4.24224	21.3967
3.64562	230.125	3.06949	210.253	3.97291	185.214	3.76976	86.7363	3.67384	144.815	3.84278	127.315	4.11602	92.5868	4.34144	61.3484	4.31295	20.3228
3.70539	233.898	3.11981	213.59	4.03804	186.445	3.83156	87.1154	3.73407	146.602	3.90577	128.715	4.1835	93.3489	4.41261	61.5666	4.38365	19.2255
3.76515	238.71	3.17013	216.33	4.10317	187.616	3.89336	87.7387	3.79429	148.337	3.96877	130.057	4.25098	93.9246	4.48378	61.7653	4.45435	18.262
3.82492	242.975	3.22045	219.293	4.1683	189.066	3.95516	88.1954	3.85452	149.984	4.03177	131.29	4.31845	94.4757	4.55495	61.9954	4.52506	17.2072
3.88468	247.062	3.27077	222.84	4.23343	190.369	4.01695	88.7478	3.91475	151.558	4.09476	132.499	4.38593	95.0502	4.62613	62.1676	4.59576	16.3166
3.94444	251.989	3.32109	225.251	4.29856	191.555	4.07875	89.2891	3.97497	153.002	4.15776	133.725	4.4534	95.6308	4.6973	62.3161	4.66647	15.5032
4.00421	256.168	3.37141	228.785	4.36369	192.626	4.14055	89.7392	4.0352	154.606	4.22075	134.727	4.52088	96.1967	4.76847	62.5344	4.73717	14.5595
4.06397	259.811	3.42173	231.303	4.42882	193.874	4.20235	90.1378	4.09543	156.117	4.28375	135.748	4.58836	96.7057	4.83964	62.6825	4.80787	13.2842
4.12374	264.606	3.47205	234.044	4.49395	194.778	4.26415	90.6181	4.15566	157.536	4.34675	136.857	4.65583	97.1935	4.91081	62.8625	4.87858	11.8395
4.1835	268.432	3.52237	237.049	4.55908	195.736	4.32595	90.9797	4.21588	158.76	4.40974	137.989	4.72331	97.6644	4.98198	62.9795	4.94928	10.5747
4.24327	273.28	3.57269	239.709	4.6242	196.652	4.38775	91.3307	4.27611	159.959	4.47274	139.295	4.79078	98.1628	5.05315	63.1853	5.01999	9.48772
4.30303	277.713	3.62301	242.649	4.68933	198.047	4.44955	91.7729	4.33634	161.828	4.53574	139.979	4.85826	98.5683	5.12432	63.2613	5.09069	8.82508
4.36279	282.224	3.67333	246.327	4.75446	198.496	4.51135	92.1742	4.39656	163.379	4.59873	140.75	4.92573	98.9786	5.1955	63.4197	5.16139	8.48852
4.42256	286.878	3.72365	248.033	4.81959	199.67	4.57315	92.6062	4.45679	164.533	4.66173	141.609	4.99321	99.4416	5.26667	63.4697	5.2321	8.1361
4.48232	291.582	3.77397	250.577	4.88472	200.472	4.63495	92.9467	4.51702	165.626	4.72472	142.491	5.06069	99.8362	5.33784	63.5112	5.3028	7.94902
4.54209	295.502	3.82429	253.194	4.94985	201.321	4.69675	93.3436	4.57724	166.667	4.78772	143.334	5.12816	100.18	5.40901	63.6567	5.37351	7.99962
4.60185	299.566	3.87461	256.063	5.01498	202.26	4.75855	93.5345	4.63747	167.898	4.85072	143.925	5.19564	100.587	5.48018	63.7469	5.44421	8.20733
4.66162	304.234	3.92492	258.964	5.08011	202.817	4.82035	93.9132	4.6977	169.099	4.91371	144.648	5.26311	100.961	5.55135	63.7658	5.51491	8.53011
4.72138	308.388	3.97524	261.025	5.14524	203.767	4.88214	94.077	4.75792	170.159	4.97671	145.357	5.33059	101.287	5.62252	63.7542	5.58562	9.03986
4.78114	312.861	4.02556	263.569	5.21037	204.723	4.94394	94.348	4.81815	171.306	5.03971	146.121	5.39806	101.562	5.69369	63.8216	5.65632	9.54527
4.84091	317.691	4.07588	265.586	5.2755	204.91	5.00574	94.6015	4.87838	172.74	5.1027	146.67	5.46554	101.875	5.76486	63.7656	5.72703	10.0349
4.90067	321.887	4.1262	268.246	5.34063	206.202	5.06754	94.826	4.93861	173.774	5.1657	147.635	5.53302	102.152	5.83604	63.6796	5.79773	10.5807
4.96044	326.499	4.17652	270.24	5.40576	206.578	5.12934	94.832	4.99883	174.586	5.2287	148.125	5.60049	102.51	5.90721	63.6336	5.86844	11.1254
5.0202	330.598	4.22684	272.766	5.47089	207.246	5.19114	95.1379	5.05906	175.533	5.29169	148.646	5.66797	102.804	5.97838	63.6563	5.93914	11.6426
5.07997	334.882	4.27716	275.3	5.53602	207.576	5.25294	95.3651	5.11929	176.599	5.35469	149.054	5.73544	103.059	6.04955	63.6413	6.00984	12.278
5.13973	339.823	4.32748	276.952	5.60115	207.983	5.31474	95.4137	5.17951	177.553	5.41768	149.852	5.80292	103.316	6.12072	63.3619	6.08055	12.8383
5.19949	343.504	4.3778	279.449	5.66628	208.868	5.37654	95.5203	5.23974	178.438	5.48068	150.452	5.8704	103.518	6.19189	63.1636	6.15125	13.4437
5.25926	348.049	4.42812	281.865	5.73141	209.008	5.43834	95.3885	5.29997	179.497	5.54368	150.758	5.93787	103.775	6.26306	62.9453	6.22196	14.089
5.31902	351.345	4.47844	283.742	5.79654	209.919	5.50014	95.344	5.36019	180.42	5.60667	151.171	6.00535	103.994	6.33423	62.3557	6.29266	14.7125
5.37879	355.864	4.52876	285.969	5.86167	210.441	5.56194	95.4735	5.42042	181.294	5.66967	151.66	6.07282	104.193	6.40541	61.7187	6.36336	15.3477
5.43855	360.29	4.57908	287.826	5.9268	210.729	5.62374	95.3591	5.48065	182.124	5.73267	152.092	6.1403	104.267	6.47658	61.2191	6.43407	15.996
5.49832	364.615	4.6294	289.74	5.99193	211.3	5.68554	95.1474	5.54087	183.101	5.79566	152.576	6.20777	104.383	6.54775	60.2695	6.50477	16.5614
5.55808	368.604	4.67972	291.888	6.05706	212.152	5.74733	93.8125	5.6011	183.885	5.85866	152.971	6.27525	104.532	6.61892	59.674	6.57548	17.1631
5.61785	372.846	4.73004	293.752	6.12219	211.515	5.80913	93.165	5.66133	184.695	5.92165	153.345	6.34273	104.637	6.69009	58.0641	6.64618	17.7964
5.67761	376.473	4.78036	295.61	6.18732	212.526	5.87093	93.0451	5.72155	185.485	5.98465	153.765	6.4102	104.606	6.76126	56.0095	6.71688	18.4227
5.73737	380.664	4.83068	297.916	6.25245	213.49	5.93273	92.6717	5.78178	186.306	6.04765	154.173	6.47768	104.346	6.83243	54.079	6.78759	19.065
5.79714	384.524	4.881	299.01	6.31758	213.823	5.99453	92.4849	5.84201	187.031	6.11064	154.546	6.54515	103.756	6.9036	52.6716	6.85829	19.7265
5.8569	388.326	4.93132	300.687	6.38271	213.606	6.05633	91.9547	5.90224	187.903	6.17364	154.944	6.61263	103.216	6.97477	51.9588	6.929	20.3207
5.91667	392.48	4.98164	303.033	6.44783	213.326	6.11813	91.1843	5.96246	188.643	6.23664	155.305	6.68011	101.994	7.04595	50.6134	6.9997	20.9797
5.97643	396.015	5.03196	304.287	6.51296	213.735	6.17993	90.563	6.02269	189.378	6.29963	155.661	6.74758	97.886	7.11712	48.8444	7.0704	21.6469
6.0362	399.651	5.08227	306.272	6.57809	214.164	6.24173	90.5333	6.08292	190.122	6.36263	155.98	6.81506	93.1318	7.18829	46.8588	7.14111	22.3507
6.09596	403.922	5.13259	307.877	6.64322	214.858	6.30353	90.4631	6.14314	190.849	6.42563	156.321	6.88253	86.643	7.25946	43.8633	7.21181	22.9723
6.15572	407.054	5.18291	309.387	6.70835	214.183	6.36533	90.2102	6.20337	191.535	6.48862	156.676	6.95001	87.5127	7.33063	41.5103	7.28252	23.5991
6.21549	410.874	5.23323	311.148	6.77348	214.254	6.42713	89.8613	6.2636	192.247	6.55162	156.917	7.01748	87.592	7.4018	40.5536	7.35322	24.1925
6.27525	414.855	5.28355	312.751	6.83861	213.66	6.48893	89.932	6.32382	192.93	6.61461	157.161	7.08496	87.2201	7.47297	38.7524	7.42392	24.7647
6.33502	418.461	5.33387	313.834	6.90374	213.552	6.55073	88.726	6.38405	193.621	6.67761	157.452	7.15244	86.7944	7.54414	36.1389	7.49463	25.3161
6.39478	422.258	5.38419	315.464	6.96887	213.288	6.61253	87.121	6.44428	194.333	6.74061	157.679	7.21991	86.4595	7.61532	34.563	7.56533	25.8637
6.45455	425.758	5.43451	317.113	7.034	213.332	6.67432	83.2168	6.5045	194.953	6.8036	157.888	7.28739	84.7762	7.68649	31.5947	7.63604	26.3483
6.51431	429.516	5.48483	318.043	7.09913	214.781	6.73612	82.3183	6.56473	195.556	6.8666	158.071	7.35486	83.0293	7.75766	28.8991	7.70674	26.7823
6.57407	432.998	5.53515	319.846	7.16426	215.258	6.79792	81.509	6.62496	196.239	6.9296	158.365	7.42234	79.2912	7.82883	27.4319	7.77744	27.2173
6.63384	435.768	5.58547	321.402	7.22939	215.395	6.85972	80.5499	6.68519	196.884	6.99259	158.618	7.48981	73.3337	7.9	25.9633	7.84815	27.6081
6.6936	437.941	5.63579	322.39	7.29452	215.378	6.92152	79.3161	6.74541	197.551	7.05559	158.89	7.55729	67.7017	7.97117	24.6939	7.91885	27.9512
6.75337	441.875	5.68611	323.282	7.35965	214.16	6.98332	77.693	6.80564	198.12	7.11859	159.123	7.62477	59.0197	8.04234	24.0736	7.98956	28.1808
6.81313	445.851	5.73643	324.724	7.42478	214.529	7.04512	76.2265	6.86587	198.74	7.18158	159.388	7.69224	53.3147	8.11351	24.0134	8.06026	28.4688
6.8729	450.943	5.78675	326.116	7.48991	214.418	7.10692	75.4003	6.92609	199.313	7.24458	159.655	7.75972	52.2055	8.18468	23.9004	8.13096	28.6624
6.93266	454.32	5.83707	327.88	7.55504	214.324	7.16872	74.5903	6.98632	199.93	7.30757	159.746	7.82719	52.0722	8.25586	23.6375	8.20167	28.8539
6.99242	457.392	5.88739	328.926	7.62017	214.61	7.23052	73.2634	7.04655	200.508	7.37057	159.928	7.89467	47.4867	8.32703	23.3547	8.27237	28.9652
7.05219	459.835	5.93771	329.315	7.6853	213.826	7.29232	70.5532	7.10677	201.022	7.43357	160.048	7.96215	44.9687	8.3982	22.8941	8.34308	29.086
7.11195	462.391	5.98803	329.839	7.75043	213.401	7.35412	68.3092	7.167	201.652	7.49656	160.154	8.02962	43.8645	8.46937	22.8786	8.41378	29.1508
7.17172	465.276	6.03835	332.115	7.81556	213.496	7.41592	68.2901	7.22723	202.156	7.55956	160.218	8.0971	43.5226	8.54054	22.4403	8.48448	29.2157
7.23148	468.343	6.08867	332.834	7.88069	214.524	7.47772	67.9501	7.28745	202.72	7.62256	160.296	8.16457	43.9021	8.61171	22.7383	8.55519	29.2853
7.29125	471.24	6.13899	334.116	7.94582	213.971	7.53951	67.4708	7.34768	203.294	7.68555	160.35	8.23205	44.0883	8.68288	22.9913	8.62589	29.3325
7.35101	474.447	6.1893	336.761	8.01095	213.815	7.60131	67.0077	7.40791	203.872	7.74855	160.434	8.29952	44.6031	8.75405	22.9952	8.6966	29.3694
7.41077	477.556	6.23962	337.964	8.07608	213.386	7.66311	66.4992	7.46813	204.339	7.81154	159.58	8.367	45.1233	8.82523	23.0214	8.7673	29.4384
7.47054	479.927	6.28994	338.848	8.14121	214.281	7.72491	66.376	7.52836	204.927	7.87454	159.07	8.43448	45.5698	8.8964	23.227	8.838	29.4727
7.5303	483.54	6.34026	338.858	8.20634	214.111	7.78671	65.8847	7.58859	205.489	7.93754	158.617	8.50195	45.886	8.96757	23.525	8.90871	29.437
7.59007	486.281	6.39058	339.397	8.27147	214.436	7.84851	66.6133	7.64882	206.012	8.00053	158.278	8.56943	46.7365	9.03874	23.9596	8.97941	29.4193
7.64983	489.285	6.4409	340.829	8.33659	214.46	7.91031	67.2308	7.70904	206.541	8.06353	157.961	8.6369	47.4348	9.10991	24.2008	9.05012	29.4112
7.7096	491.758	6.49122	341.307	8.40172	214.543	7.97211	67.8966	7.76927	207.043	8.12653	157.487	8.70438	48.3708	9.18108	24.6552	9.12082	29.3015
7.76936	494.302	6.54154	343.044	8.46685	214.495	8.03391	67.9138	7.8295	207.584	8.18952	157.191	8.77186	49.4493	9.25225	24.8842	9.19152	29.1904
7.82912	496.775	6.59186	342.478	8.53198	214.617	8.09571	68.4939	7.88972	208.052	8.25252	156.682	8.83933	50.4712	9.32342	25.0767	9.26223	28.8861
7.88889	500.084	6.64218	343.428	8.59711	214.388	8.15751	68.6532	7.94995	208.636	8.31552	156.406	8.90681	51.507	9.39459	25.4567	9.33293	28.7017
7.94865	502.199	6.6925	345.886	8.66224	214.742	8.21931	68.8843	8.01018	209.064	8.37851	156.036	8.97428	52.5996	9.46577	25.9454	9.40364	28.3329
8.00842	504.922	6.74282	347.708	8.72737	215.036	8.28111	69.2113	8.0704	209.588	8.44151	155.205	9.04176	53.6834	9.53694	26.3645	9.47434	28.0922
8.06818	507.472	6.79314	349.938	8.7925	215.593	8.34291	69.628	8.13063	210.169	8.5045	154.778	9.10923	54.7204	9.60811	26.9175	9.54505	27.5728
8.12795	510.328	6.84346	349.879	8.85763	215.856	8.4047	69.9834	8.19086	210.563	8.5675	154.079	9.17671	55.7426	9.67928	27.2096	9.61575	27.3035
8.18771	512.665	6.89378	349.38	8.92276	215.965	8.4665	69.9104	8.25108	210.96	8.6305	153.608	9.24419	56.9251	9.75045	27.7824	9.68645	27.0326
8.24747	515.412	6.9441	350.293	8.98789	214.711	8.5283	70.2719	8.31131	211.518	8.69349	152.843	9.31166	57.8485	9.82162	28.5164	9.75716	26.5278
8.30724	517.642	6.99442	351.282	9.05302	215.439	8.5901	70.9175	8.37154	211.998	8.75649	151.997	9.37914	58.9444	9.89279	29.0413	9.82786	25.9906
8.367	520.496	7.04474	351.875	9.11815	215.391	8.6519	71.5328	8.43177	212.451	8.81949	150.65	9.44661	60.1821	9.96396	29.6778	9.89857	24.8508
8.42677	522.66	7.09506	352.431	9.18328	214.252	8.7137	71.7526	8.49199	212.851	8.88248	150.283	9.51409	61.2877	10.0351	30.4178	9.96927	24.3192
8.48653	524.753	7.14538	352.324	9.24841	213.594	8.7755	72.0984	8.55222	213.442	8.94548	149.546	9.58156	62.4139	10.1063	31.1676	10.04	23.7832
8.5463	527.225	7.1957	353.848	9.31354	212.572	8.8373	72.8611	8.61245	213.803	9.00848	148.706	9.64904	63.6159	10.1775	31.8474	10.1107	22.934
8.60606	529.184	7.24602	354.769	9.37867	213.239	8.8991	73.6344	8.67267	214.229	9.07147	147.741	9.71652	64.6137	10.2486	32.5607	10.1814	22.1275
8.66582	531.785	7.29633	356.301	9.4438	213.765	8.9609	74.2981	8.7329	214.756	9.13447	146.657	9.78399	65.7148	10.3198	33.2819	10.2521	21.6365
8.72559	533.552	7.34665	355.912	9.50893	213.452	9.0227	74.7397	8.79313	215.103	9.19746	145.864	9.85147	66.6011	10.391	33.6868	10.3228	20.9446
8.78535	536.239	7.39697	357.202	9.57406	214.323	9.0845	75.0118	8.85335	215.542	9.26046	145.355	9.91894	67.5944	10.4622	34.4819	10.3935	20.4785
8.84512	538.317	7.44729	357.7	9.63919	214.932	9.1463	75.4909	8.91358	215.957	9.32346	144.824	9.98642	68.6914	10.5333	35.2893	10.4642	19.9311
8.90488	540.169	7.49761	358.715	9.70432	215.095	9.2081	76.1063	8.97381	216.38	9.38645	143.654	10.0539	69.7494	10.6045	36.0014	10.5349	19.2848
8.96465	542.445	7.54793	359.481	9.76945	214.21	9.26989	76.5988	9.03403	216.828	9.44945	142.922	10.1214	70.8586	10.6757	36.7244	10.6056	18.6996
9.02441	544.295	7.59825	359.572	9.83458	213.613	9.33169	77.2752	9.09426	217.128	9.51245	141.873	10.1889	71.5789	10.7469	37.4768	10.6763	17.9472
9.08418	546.226	7.64857	360.375	9.89971	213.676	9.39349	77.7815	9.15449	217.662	9.57544	141.273	10.2563	71.6971	10.818	38.1316	10.747	17.2854
9.14394	548.622	7.69889	360.705	9.96484	212.038	9.45529	78.1752	9.21471	218.04	9.63844	140.92	10.3238	72.7404	10.8892	38.8765	10.8177	16.3404
9.2037	549.865	7.74921	361.588	10.03	210.255	9.51709	78.7795	9.27494	218.414	9.70143	139.645	10.3913	73.8269	10.9604	39.5446	10.8884	15.6324
9.26347	552.928	7.79953	362.33	10.0951	210.203	9.57889	79.6014	9.33517	218.855	9.76443	138.613	10.4588	74.3831	11.0315	40.2068	10.9591	14.9707
9.32323	553.748	7.84985	362.733	10.1602	210.445	9.64069	80.1665	9.3954	219.203	9.82743	138.032	10.5262	73.7716	11.1027	40.8955	11.0298	14.5508
9.383	556.458	7.90017	363.831	10.2254	210.63	9.70249	80.6351	9.45562	219.677	9.89042	137.351	10.5937	74.3473	11.1739	41.4022	11.1005	14.0777
9.44276	558.137	7.95049	364.274	10.2905	209.367	9.76429	81.0234	9.51585	220.072	9.95342	135.778	10.6612	74.7695	11.2451	41.9722	11.1712	13.6133
9.50253	560.201	8.00081	365.045	10.3556	208.294	9.82609	81.3329	9.57608	220.514	10.0164	134.8	10.7287	75.31	11.3162	42.4953	11.2419	13.1125
9.56229	561.597	8.05113	365.501	10.4207	205.12	9.88789	81.2258	9.6363	220.883	10.0794	133.505	10.7961	75.6398	11.3874	43.0705	11.3126	12.8544
9.62205	563.483	8.10145	365.971	10.4859	203.188	9.94969	81.1267	9.69653	221.278	10.1424	132.108	10.8636	76.1492	11.4586	43.6355	11.3834	12.4397
9.68182	565.371	8.15177	366.481	10.551	202.652	10.0115	80.8114	9.75676	221.753	10.2054	130.78	10.9311	76.8919	11.5297	44.1452	11.4541	11.9736
9.74158	566.849	8.20209	367.591	10.6161	195.788	10.0733	80.9048	9.81698	222.116	10.2684	129.969	10.9986	77.6782	11.6009	44.5017	11.5248	11.5462
9.80135	568.608	8.25241	368.027	10.6813	197.419	10.1351	81.036	9.87721	222.46	10.3314	129.613	11.066	77.5339	11.6721	44.7253	11.5955	11.1326
9.86111	570.658	8.30273	368.77	10.7464	196.529	10.1969	80.8672	9.93744	222.872	10.3944	129.434	11.1335	77.9634	11.7432	45.2574	11.6662	10.9034
9.92088	572.04	8.35305	369.543	10.8115	196.085	10.2587	81.2083	9.99766	223.248	10.4574	129.117	11.201	78.7154	11.8144	45.8478	11.7369	10.7365
9.98064	573.637	8.40336	369.911	10.8766	195.955	10.3205	81.3719	10.0579	223.633	10.5204	128.977	11.2685	79.1578	11.8856	46.3006	11.8076	10.6233
10.0404	575.094	8.45368	371.067	10.9418	195.968	10.3823	81.3942	10.1181	224.023	10.5834	129.241	11.3359	79.8576	11.9568	46.7462	11.8783	10.5895
10.1002	576.904	8.504	371.401	11.0069	195.836	10.4441	81.4786	10.1784	224.483	10.6464	129.175	11.4034	80.5658	12.0279	47.1358	11.949	10.478
10.1599	578.794	8.55432	372.144	11.072	196.744	10.5059	81.2776	10.2386	224.832	10.7094	129.255	11.4709	80.9762	12.0991	47.6197	12.0197	10.3367
10.2197	580.209	8.60464	373.192	11.1372	196.67	10.5677	81.0296	10.2988	225.153	10.7724	128.885	11.5384	81.2557	12.1703	48.1367	12.0904	10.2681
10.2795	582.143	8.65496	374.037	11.2023	196.871	10.6295	81.457	10.359	225.277	10.8354	128.55	11.6058	81.8414	12.2414	48.5349	12.1611	10.176
10.3392	583.666	8.70528	374.526	11.2674	195.693	10.6913	81.5648	10.4192	225.786	10.8984	128.638	11.6733	82.1412	12.3126	48.7398	12.2318	10.0176
10.399	584.835	8.7556	375.881	11.3326	195.162	10.7531	81.9013	10.4795	226.265	10.9614	128.528	11.7408	82.5864	12.3838	48.9555	12.3025	9.82835
10.4588	586.226	8.80592	376.478	11.3977	194.78	10.8149	82.0344	10.5397	226.467	11.0244	128.468	11.8083	82.8788	12.455	48.9144	12.3732	9.76804
10.5185	587.651	8.85624	376.764	11.4628	193.163	10.8767	81.8926	10.5999	226.713	11.0874	127.859	11.8757	82.6769	12.5261	49.0468	12.4439	9.73046
10.5783	589.369	8.90656	377.528	11.528	193.292	10.9385	81.9504	10.6602	227.343	11.1503	127.44	11.9432	82.7633	12.5973	49.1369	12.5146	9.66348
10.638	591.014	8.95688	378.151	11.5931	193.147	11.0003	82.165	10.7204	228.161	11.2134	127.456	12.0107	82.1535	12.6685	49.2619	12.5853	9.63216
10.6978	592.108	9.0072	378.863	11.6582	193.607	11.0621	82.3615	10.7806	228.241	11.2763	127.8	12.0782	81.892	12.7396	49.3066	12.656	9.64442
10.7576	593.873	9.05752	379.552	11.7233	194.031	11.1239	81.9066	10.8408	228.437	11.3393	128.23	12.1456	81.1719	12.8108	48.6956	12.7267	9.68606
10.8173	595.329	9.10784	380.685	11.7885	194.785	11.1857	81.9616	10.9011	228.539	11.4023	128.659	12.2131	80.4429	12.882	48.4445	12.7974	9.61459
10.8771	597.023	9.15816	381.551	11.8536	195.168	11.2475	81.7946	10.9613	229.061	11.4653	128.853	12.2806	80.8579	12.9532	48.3571	12.8681	9.66027
10.9369	598.116	9.20848	382.062	11.9187	196.403	11.3093	81.577	11.0215	229.261	11.5283	129.057	12.3481	80.2873	13.0243	48.3609	12.9388	9.8124
10.9966	599.691	9.2588	382.465	11.9839	197.606	11.3711	81.2702	11.0817	229.678	11.5913	129.387	12.4155	79.8456	13.0955	48.0905	13.0095	9.89667
11.0564	600.697	9.30912	383.43	12.049	199.445	11.4329	80.3922	11.142	229.923	11.6543	129.078	12.483	79.5646	13.1667	47.7184	13.0802	9.9573
11.1162	602.33	9.35944	384.662	12.1141	200.756	11.4947	79.8019	11.2022	230.376	11.7173	129.407	12.5505	79.2823	13.2378	47.6767	13.1509	10.0913
11.1759	603.742	9.40976	384.302	12.1792	200.795	11.5565	79.4167	11.2624	230.632	11.7803	129.448	12.618	78.9751	13.309	47.0746	13.2217	10.2567
11.2357	605.209	9.46008	385.535	12.2444	201.64	11.6183	79.2218	11.3227	230.979	11.8433	129.513	12.6854	78.2778	13.3802	46.5219	13.2924	10.3871
11.2955	606.81	9.5104	386.051	12.3095	202.501	11.6801	79.3273	11.3829	231.43	11.9063	129.343	12.7529	77.925	13.4513	45.9346	13.3631	10.5586
11.3552	607.926	9.56071	387.211	12.3746	204.049	11.7419	79.6972	11.4431	231.749	11.9693	127.463	12.8204	76.7597	13.5225	45.6305	13.4338	10.7678
11.415	609.482	9.61103	387.258	12.4398	204.568	11.8037	80.0058	11.5033	231.917	12.0323	127.083	12.8879	76.4579	13.5937	45.2109	13.5045	10.9081
11.4748	610.572	9.66135	388.628	12.5049	205.096	11.8655	80.1537	11.5636	232.266	12.0953	126.919	12.9554	76.1756	13.6649	44.9707	13.5752	11.1721
11.5345	611.908	9.71167	388.427	12.57	205.325	11.9273	80.2407	11.6238	232.61	12.1583	127.08	13.0228	75.8877	13.736	44.5309	13.6459	11.3758
11.5943	613.161	9.76199	389.503	12.6351	205.473	11.9891	80.5415	11.684	232.941	12.2213	127.335	13.0903	75.7016	13.8072	44.2865	13.7166	11.6028
11.654	614.516	9.81231	389.868	12.7003	206.047	12.0509	80.8023	11.7442	233.335	12.2843	127.552	13.1578	75.7335	13.8784	43.4239	13.7873	11.8658
11.7138	615.736	9.86263	390.729	12.7654	205.773	12.1127	81.1687	11.8045	233.614	12.3473	127.997	13.2253	75.0335	13.9496	42.8046	13.858	12.1116
11.7736	616.979	9.91295	391.425	12.8305	207.005	12.1745	81.3259	11.8647	233.894	12.4103	128.186	13.2927	73.1871	14.0207	42.583	13.9287	12.3714
11.8333	618.664	9.96327	392.006	12.8957	206.337	12.2363	81.4926	11.9249	234.198	12.4733	128.168	13.3602	72.6007	14.0919	42.2003	13.9994	12.6362
11.8931	619.89	10.0136	392.553	12.9608	207.189	12.2981	81.8521	11.9852	234.347	12.5363	128.149	13.4277	71.691	14.1631	42.1393	14.0701	12.8702
11.9529	621.113	10.0639	393.347	13.0259	207.869	12.3599	81.7358	12.0454	234.767	12.5993	128.199	13.4952	70.2341	14.2342	41.8535	14.1408	13.207
12.0126	622.146	10.1142	393.979	13.0911	208.723	12.4217	81.9333	12.1056	234.936	12.6623	127.898	13.5626	68.6279	14.3054	41.5209	14.2115	13.5737
12.0724	623.614	10.1646	394.57	13.1562	209.657	12.4835	82.1488	12.1658	235.125	12.7253	128.184	13.6301	68.4429	14.3766	41.2828	14.2822	13.8507
12.1321	625.258	10.2149	395.257	13.2213	210.692	12.5453	82.0749	12.2261	235.272	12.7882	127.937	13.6976	67.8089	14.4477	40.9607	14.3529	14.0961
12.1919	625.958	10.2652	395.577	13.2865	210.694	12.6071	81.6592	12.2863	235.416	12.8513	128.147	13.7651	66.9441	14.5189	40.8625	14.4236	14.4101
12.2517	627.436	10.3155	396.78	13.3516	210.942	12.6689	81.2713	12.3465	235.551	12.9142	128.456	13.8325	66.8771	14.5901	40.6509	14.4943	14.701
12.3115	628.519	10.3658	397.398	13.4167	212.129	12.7307	81.3803	12.4067	235.688	12.9772	128.632	13.9	65.8532	14.6613	40.3781	14.565	14.9967
12.3712	629.643	10.4162	397.586	13.4818	213.094	12.7925	81.2641	12.467	235.649	13.0402	128.589	13.9675	66.329	14.7324	40.1362	14.6357	15.2693
12.431	631.374	10.4665	398.292	13.547	213.851	12.8543	81.3298	12.5272	235.706	13.1032	128.903	14.035	66.2246	14.8036	39.6044	14.7064	15.5067
12.4907	632.217	10.5168	398.929	13.6121	214.053	12.9161	81.3818	12.5874	235.693	13.1662	129.322	14.1024	66.5829	14.8748	39.183	14.7771	15.7746
12.5505	633.879	10.5671	399.721	13.6772	214.274	12.9779	81.5533	12.6477	235.629	13.2292	129.498	14.1699	66.7605	14.9459	38.4378	14.8478	16.0225
12.6103	634.98	10.6174	399.825	13.7424	215.428	13.0396	80.965	12.7079	235.525	13.2922	129.732	14.2374	66.3746	15.0171	38.0439	14.9185	16.3132
12.67	636.128	10.6677	400.934	13.8075	216.25	13.1014	80.7595	12.7681	235.515	13.3552	130.23	14.3049	66.2797	15.0883	37.9322	14.9893	16.6657
12.7298	637.341	10.7181	401.161	13.8726	215.342	13.1632	80.7469	12.8283	235.511	13.4182	130.252	14.3724	66.6284	15.1595	37.8914	15.06	16.9517
12.7896	638.636	10.7684	402.109	13.9377	216.52	13.225	80.5863	12.8886	235.708	13.4812	130.273	14.4398	67.1375	15.2306	37.8029	15.1307	17.2293
12.8493	640.242	10.8187	402.383	14.0029	217.924	13.2868	80.8888	12.9488	235.595	13.5442	130.827	14.5073	67.0212	15.3018	37.5618	15.2014	17.4249
12.9091	640.72	10.869	403.46	14.068	218.214	13.3486	80.501	13.009	235.332	13.6072	131.26	14.5748	67.3296	15.373	37.481	15.2721	17.6984
12.9689	642.176	10.9193	403.701	14.1331	218.078	13.4105	80.4005	13.0692	235.395	13.6702	131.328	14.6423	67.1883	15.4441	37.2497	15.3428	17.9337
13.0286	643.567	10.9697	404.279	14.1983	218.268	13.4723	80.6776	13.1295	235.569	13.7332	131.274	14.7097	66.9602	15.5153	36.866	15.4135	18.2188
13.0884	644.808	11.02	404.9	14.2634	218.627	13.5341	80.7284	13.1897	235.691	13.7962	131.605	14.7772	67.1934	15.5865	35.994	15.4842	18.4577
13.1481	646.092	11.0703	405.515	14.3285	218.668	13.5959	80.8933	13.2499	235.656	13.8592	131.621	14.8447	66.8544	15.6577	35.8219	15.5549	18.7528
13.2079	647.425	11.1206	406.49	14.3936	218.648	13.6577	80.791	13.3101	235.616	13.9222	131.728	14.9122	67.4729	15.7288	35.6456	15.6256	18.9822
13.2677	648.318	11.1709	406.308	14.4588	219.165	13.7194	80.1454	13.3704	235.84	13.9852	132.358	14.9796	67.9673	15.8	35.7214	15.6963	19.1718
13.3274	649.568	11.2213	407.092	14.5239	219.523	13.7812	80.1035	13.4306	236.002	14.0482	132.431	15.0471	68.4446	15.8712	35.5363	15.767	19.3914
13.3872	650.345	11.2716	407.64	14.589	218.95	13.843	80.292	13.4908	235.983	14.1112	132.472	15.1146	68.9398	15.9423	35.3757	15.8377	19.6219
13.447	651.897	11.3219	408.635	14.6542	218.887	13.9048	80.5345	13.5511	236.28	14.1742	132.449	15.1821	69.3428	16.0135	35.0976	15.9084	19.8454
13.5067	652.867	11.3722	408.783	14.7193	218.596	13.9666	80.8344	13.6113	236.596	14.2372	132.521	15.2495	69.5843	16.0847	35.1857	15.9791	20.0299
13.5665	654.204	11.4225	410.043	14.7844	218.387	14.0284	81.0498	13.6715	236.751	14.3002	132.703	15.317	69.9559	16.1559	35.2946	16.0498	20.2955
13.6263	655.35	11.4729	410.096	14.8496	218.097	14.0902	80.8711	13.7317	236.993	14.3632	132.361	15.3845	70.5226	16.227	35.2208	16.1205	20.3777
13.686	656.554	11.5232	410.86	14.9147	217.902	14.152	80.9172	13.792	237.156	14.4262	131.634	15.452	70.8635	16.2982	35.1009	16.1912	20.5469
13.7458	657.948	11.5735	411.305	14.9798	218.002	14.2138	81.1906	13.8522	237.469	14.4892	131.303	15.5194	71.153	16.3694	35.1724	16.2619	20.8
13.8056	658.997	11.6238	411.79	15.045	218.064	14.2756	81.4818	13.9124	237.803	14.5521	130.988	15.5869	71.8443	16.4405	35.368	16.3326	20.9271
13.8653	659.917	11.6741	412.757	15.1101	218.119	14.3374	81.6872	13.9726	238.136	14.6151	130.881	15.6544	72.1618	16.5117	35.7598	16.4033	21.0542
13.9251	661.33	11.7245	412.753	15.1752	218.138	14.3992	81.7054	14.0329	238.439	14.6781	131.058	15.7219	71.7903	16.5829	35.8617	16.474	21.1706
13.9848	662.15	11.7748	413.088	15.2403	218.633	14.461	81.7509	14.0931	238.757	14.7411	131.064	15.7893	71.6055	16.6541	36.099	16.5447	21.391
14.0446	663.89	11.8251	413.779	15.3055	218.611	14.5228	81.7511	14.1533	239.036	14.8041	131.114	15.8568	71.8419	16.7252	36.2374	16.6154	21.507
14.1044	664.49	11.8754	414.105	15.3706	218.122	14.5846	81.7826	14.2135	239.147	14.8671	131.067	15.9243	72.3779	16.7964	36.2401	16.6862	21.7564
14.1641	665.77	11.9257	414.486	15.4357	218.526	14.6464	81.3778	14.2738	239.304	14.9301	130.773	15.9918	73.0209	16.8676	36.2964	16.7569	21.7921
14.2239	667.436	11.9761	415.343	15.5009	218.874	14.7082	81.5137	14.334	239.503	14.9931	130.384	16.0592	73.6718	16.9387	36.5617	16.8276	21.9175
14.2837	668.09	12.0264	415.799	15.566	219.74	14.77	81.958	14.3942	239.844	15.0561	130.582	16.1267	74.3025	17.0099	36.5098	16.8983	22.1002
14.3434	669.343	12.0767	416.252	15.6311	219.723	14.8318	82.1208	14.4544	240.086	15.1191	130.921	16.1942	74.7819	17.0811	36.7763	16.969	22.1627
14.4032	670.271	12.127	416.902	15.6962	219.907	14.8936	82.1756	14.5147	240.123	15.1821	131.476	16.2617	75.1139	17.1522	37.0778	17.0397	22.2581
14.463	671.437	12.1773	417.786	15.7614	219.939	14.9554	82.3572	14.5749	240.345	15.2451	131.857	16.3291	75.5007	17.2234	37.3899	17.1104	22.3518
14.5227	672.021	12.2277	417.769	15.8265	220.651	15.0172	82.22	14.6351	240.335	15.3081	132.095	16.3966	75.4938	17.2946	37.5281	17.1811	22.2267
14.5825	673.768	12.278	418.209	15.8916	220.825	15.079	82.1577	14.6954	240.37	15.3711	132.581	16.4641	75.034	17.3658	37.5324	17.2518	22.2456
14.6423	674.606	12.3283	419.332	15.9568	221.114	15.1408	81.9807	14.7556	240.372	15.4341	133.094	16.5316	74.8095	17.4369	37.7507	17.3225	22.2985
14.702	675.97	12.3786	419.553	16.0219	221.521	15.2026	81.7845	14.8158	240.415	15.4971	133.285	16.599	74.7941	17.5081	37.9491	17.3932	22.2432
14.7618	677.125	12.4289	419.834	16.087	221.179	15.2644	82.101	14.876	240.458	15.5601	133.415	16.6665	74.9935	17.5793	38.1462	17.4639	22.2388
14.8216	677.937	12.4793	421.001	16.1521	221.484	15.3262	82.269	14.9363	240.403	15.6231	133.895	16.734	75.4378	17.6504	38.1817	17.5346	22.2189
14.8813	679.31	12.5296	421.162	16.2173	221.437	15.388	82.5335	14.9965	240.333	15.6861	134.394	16.8015	75.455	17.7216	38.4815	17.6053	22.1826
14.9411	680.598	12.5799	422.337	16.2824	221.384	15.4498	82.392	15.0567	240.257	15.7491	134.51	16.869	75.5709	17.7928	38.8118	17.676	22.128
15.0008	681.31	12.6302	422.68	16.3475	221.227	15.5116	81.9835	15.1169	240.199	15.8121	134.906	16.9364	75.818	17.864	39.1473	17.7467	22.0423
15.0606	682.693	12.6805	422.819	16.4127	221.595	15.5734	80.9736	15.1772	239.964	15.8751	135.417	17.0039	75.562	17.9351	39.4394	17.8174	21.9601
15.1204	683.797	12.7309	423.789	16.4778	221.268	15.6352	80.5309	15.2374	240.125	15.9381	135.773	17.0714	75.7023	18.0063	39.5438	17.8881	21.8187
15.1801	685.079	12.7812	424.275	16.5429	221.448	15.697	80.6778	15.2976	240.12	16.0011	135.546	17.1389	75.5856	18.0775	39.7665	17.9588	21.5782
15.2399	686.115	12.8315	425.018	16.6081	221.377	15.7588	80.6245	15.3579	240.158	16.0641	135.191	17.2063	74.9648	18.1486	39.8134	18.0295	21.4869
15.2997	687.356	12.8818	425.219	16.6732	221.601	15.8206	80.1688	15.4181	240.052	16.1271	134.599	17.2738	74.7945	18.2198	39.8271	18.1002	21.544
15.3594	688.783	12.9321	425.671	16.7383	221.761	15.8824	79.8947	15.4783	239.957	16.1901	134.876	17.3413	75.0683	18.291	39.487	18.1709	21.517
15.4192	689.846	12.9824	426.516	16.8035	221.773	15.9442	79.9029	15.5385	239.956	16.2531	135.211	17.4088	74.7746	18.3622	39.6105	18.2416	21.4155
15.479	690.798	13.0328	427.176	16.8686	222.305	16.006	80.2328	15.5988	239.973	16.3161	135.245	17.4762	74.8589	18.4333	39.9823	18.3123	21.2443
15.5387	691.764	13.0831	427.118	16.9337	222.512	16.0678	80.6469	15.659	239.878	16.379	135.169	17.5437	75.0976	18.5045	40.3039	18.3831	21.0906
15.5985	692.736	13.1334	428.3	16.9988	222.37	16.1296	80.6137	15.7192	239.908	16.442	134.845	17.6112	74.8811	18.5757	40.4252	18.4537	20.8362
15.6583	694.043	13.1837	428.671	17.064	223.387	16.1914	80.3713	15.7795	239.817	16.505	133.543	17.6787	74.9158	18.6469	40.8144	18.5245	20.6814
15.718	694.804	13.234	428.873	17.1291	222.841	16.2532	80.2443	15.8397	240.152	16.568	132.306	17.7461	74.9512	18.718	41.1274	18.5952	20.3882
15.7778	696.358	13.2844	429.332	17.1942	223.162	16.315	80.5328	15.8999	240.396	16.631	131.284	17.8136	74.1974	18.7892	41.4902	18.6659	20.155
15.8375	697.194	13.3347	429.734	17.2594	222.94	16.3768	80.6724	15.9601	240.259	16.694	130.575	17.8811	73.9825	18.8604	41.6303	18.7366	20.0903
15.8973	698.376	13.385	430.331	17.3245	223.159	16.4386	80.7099	16.0204	240.787	16.757	127.496	17.9486	74.0528	18.9315	41.7719	18.8073	19.8122
15.9571	699.393	13.4353	431.151	17.3896	223.568	16.5004	80.7124	16.0806	241.231	16.82	128.593	18.016	73.8862	19.0027	41.8508	18.878	19.503
16.0168	700.797	13.4856	431.745	17.4548	223.83	16.5622	79.9648	16.1408	241.069	16.883	129.069	18.0835	73.8527	19.0739	42.0779	18.9487	19.3156
16.0766	701.899	13.536	432.262	17.5199	223.852	16.624	80.0085	16.201	241.105	16.946	129.355	18.151	74.2426	19.1451	42.0232	19.0194	19.055
16.1364	703.086	13.5863	432.36	17.585	223.972	16.6858	79.872	16.2613	241.104	17.009	129.899	18.2185	74.3687	19.2162	42.171	19.0901	18.6602
16.1961	703.672	13.6366	433.542	17.6501	224.373	16.7476	80.0143	16.3215	241.261	17.072	130.182	18.2859	74.1719	19.2874	42.1883	19.1608	18.3689
16.2559	704.973	13.6869	433.702	17.7153	224.364	16.8094	80.2218	16.3817	241.391	17.135	130.48	18.3534	74.1878	19.3586	42.2302	19.2315	18.3007
16.3157	706.495	13.7372	434.127	17.7804	224.45	16.8712	80.1255	16.4419	241.53	17.198	130.596	18.4209	74.2482	19.4297	42.3781	19.3022	18.1409
16.3754	707.426	13.7876	434.81	17.8455	224.648	16.933	80.0984	16.5022	241.722	17.261	130.623	18.4884	74.4757	19.5009	42.6538	19.3729	18.0168
16.4352	708.415	13.8379	435.13	17.9107	224.461	16.9948	80.4159	16.5624	241.958	17.324	130.969	18.5558	74.5025	19.5721	42.8047	19.4436	17.8699
16.4949	709.892	13.8882	435.608	17.9758	224.568	17.0566	80.5031	16.6226	242.116	17.387	131.333	18.6233	74.7176	19.6432	42.8868	19.5143	17.6513
16.5547	710.363	13.9385	436.188	18.0409	224.33	17.1184	80.3559	16.6828	241.954	17.45	131.569	18.6908	74.8958	19.7144	43.1574	19.585	17.5177
16.6145	711.687	13.9888	436.653	18.106	224.237	17.1802	79.4646	16.7431	242.043	17.513	131.745	18.7583	74.6794	19.7856	43.3822	19.6557	17.3875
16.6742	712.511	14.0391	437.028	18.1712	224.325	17.242	79.2952	16.8033	242.194	17.576	131.551	18.8257	74.3281	19.8568	43.6294	19.7264	17.2248
16.734	714.194	14.0895	437.782	18.2363	223.646	17.3038	79.6208	16.8635	242.313	17.639	131.627	18.8932	74.3244	19.9279	43.9717	19.7971	17.0534
16.7938	715.047	14.1398	438.212	18.3014	223.807	17.3656	79.8349	16.9238	242.191	17.702	131.555	18.9607	74.1605	19.9991	44.1025	19.8678	16.9044
16.8535	716.09	14.1901	438.632	18.3666	223.238	17.4274	79.5684	16.984	242.123	17.765	131.598	19.0282	74.2158	20.0703	44.145	19.9385	16.6033
16.9133	717.424	14.2404	438.989	18.4317	223.079	17.4892	78.8988	17.0442	242.482	17.828	131.672	19.0956	74.3602	20.1414	44.059	20.0092	16.4734
16.9731	718.179	14.2907	439.527	18.4968	222.545	17.551	78.365	17.1044	242.504	17.891	131.88	19.1631	74.383	20.2126	44.0746	20.08	16.3238
17.0328	719.557	14.3411	440.178	18.5619	222.715	17.6128	78.1223	17.1647	242.579	17.9539	132.243	19.2306	74.847	20.2838	44.2166	20.1506	16.2024
17.0926	720.834	14.3914	440.39	18.6271	222.157	17.6746	78.398	17.2249	242.463	18.017	132.444	19.2981	75.4251	20.3549	44.2441	20.2214	16.066
17.1524	721.363	14.4417	441.205	18.6922	222.319	17.7364	78.6725	17.2851	242.324	18.08	132.5	19.3656	75.8195	20.4261	44.6522	20.2921	15.8883
17.2121	722.469	14.492	441.514	18.7573	222.11	17.7982	78.4805	17.3453	242.268	18.1429	132.311	19.433	76.5134	20.4973	44.8348	20.3628	15.6214
17.2719	723.846	14.5424	441.901	18.8225	221.749	17.86	78.4977	17.4056	242.356	18.2059	132.547	19.5005	77.0887	20.5685	44.9248	20.4335	15.5151
17.3316	724.761	14.5927	442.676	18.8876	221.067	17.9218	78.0313	17.4658	242.074	18.2689	132.669	19.568	77.8216	20.6396	44.8177	20.5042	15.4855
17.3914	726.238	14.643	442.73	18.9527	220.606	17.9836	77.772	17.526	241.536	18.3319	133.006	19.6355	78.23	20.7108	44.9932	20.5749	15.324
17.4512	727.166	14.6933	443.558	19.0179	220.29	18.0454	77.4457	17.5862	241.315	18.3949	133.279	19.7029	78.3482	20.782	45.0539	20.6456	15.1269
17.5109	728.263	14.7436	443.615	19.083	220.679	18.1072	77.072	17.6465	241.132	18.4579	133.55	19.7704	78.9891	20.8531	45.1943	20.7163	15.1291
17.5707	729.086	14.794	444.182	19.1481	220.534	18.169	76.0349	17.7067	240.516	18.5209	133.862	19.8379	79.496	20.9243	45.2626	20.787	15.0871
17.6305	730.509	14.8443	444.41	19.2132	220.409	18.2308	75.9506	17.7669	239.694	18.5839	134.07	19.9054	80.0955	20.9955	45.3075	20.8577	15.0267
17.6902	731.23	14.8946	445.174	19.2784	219.389	18.2926	76.3234	17.8272	238.329	18.6469	133.951	19.9728	80.4749	21.0667	45.49	20.9284	15.0251
17.75	732.395	14.9449	445.281	19.3435	219.363	18.3544	76.3037	17.8874	236.914	18.7099	133.912	20.0403	81.1088	21.1378	45.6441	20.9991	14.9591
17.8098	733.507	14.9952	446.122	19.4086	219.414	18.4162	76.4033	17.9476	235.591	18.7729	133.839	20.1078	81.5763	21.209	45.6775	21.0698	14.8824
17.8695	734.655	15.0456	446.486	19.4738	219.396	18.478	76.7607	18.0078	235.007	18.8359	133.984	20.1753	81.9517	21.2802	45.7809	21.1405	14.7774
17.9293	735.354	15.0959	446.892	19.5389	219.44	18.5398	77.0524	18.0681	234.369	18.8989	133.797	20.2427	82.262	21.3514	45.8871	21.2112	14.75
17.9891	736.855	15.1462	447.259	19.604	218.279	18.6016	77.0082	18.1283	233.532	18.9619	133.723	20.3102	82.5553	21.4225	46.1105	21.2819	14.6803
18.0488	738.319	15.1965	447.829	19.6691	218.327	18.6634	77.0787	18.1885	232.589	19.0249	133.876	20.3777	83.0515	21.4937	46.2144	21.3526	14.5707
18.1086	738.742	15.2468	448.22	19.7343	217.434	18.7252	77.4977	18.2488	231.003	19.0879	134.112	20.4452	83.517	21.5649	46.2763	21.4233	14.439
18.1684	740.002	15.2971	448.856	19.7994	216.771	18.787	77.7488	18.309	231.286	19.1509	134.263	20.5127	84.1087	21.636	46.2797	21.494	14.2906
18.2281	741.267	15.3475	449.476	19.8645	217.056	18.8488	77.9565	18.3692	231.202	19.2139	134.445	20.5801	84.6042	21.7072	46.241	21.5647	14.1944
18.2879	742.094	15.3978	449.659	19.9297	217.047	18.9106	78.1407	18.4294	231.096	19.2769	134.363	20.6476	85.1321	21.7784	46.1984	21.6354	14.0197
18.3476	743.352	15.4481	450.266	19.9948	217.657	18.9724	78.3958	18.4897	231.273	19.3399	134.432	20.7151	85.7654	21.8496	46.2244	21.7061	13.9882
18.4074	744.409	15.4984	450.618	20.0599	217.445	19.0342	78.5167	18.5499	231.345	19.4029	134.279	20.7826	85.8053	21.9207	46.0314	21.7768	13.9936
18.4672	745.623	15.5487	450.973	20.1251	217.849	19.096	78.6279	18.6101	231.449	19.4659	134.036	20.85	85.7247	21.9919	45.6931	21.8475	14.1046
18.5269	746.924	15.5991	451.281	20.1902	217.75	19.1578	78.5357	18.6703	231.738	19.5289	134.333	20.9175	86.1831	22.0631	45.5942	21.9183	14.0903
18.5867	747.589	15.6494	452.23	20.2553	217.703	19.2196	78.7944	18.7306	231.772	19.5919	134.996	20.985	86.4168	22.1342	45.69	21.989	14.0838
18.6465	748.999	15.6997	452.2	20.3205	218.881	19.2814	78.8807	18.7908	232.023	19.6548	135.184	21.0525	86.7707	22.2054	45.6056	22.0597	14.0674
18.7062	750.289	15.75	452.441	20.3856	219.331	19.3432	79.055	18.851	232.117	19.7178	135.122	21.1199	87.3195	22.2766	45.1725	22.1304	14.1065
18.766	750.944	15.8003	452.793	20.4507	219.951	19.405	79.3844	18.9112	232.17	19.7809	135.18	21.1874	87.3921	22.3478	45.0754	22.2011	14.1243
18.8258	751.88	15.8507	453.17	20.5158	219.652	19.4668	79.7572	18.9715	232.051	19.8438	135.404	21.2549	87.6498	22.4189	45.0954	22.2718	14.0843
18.8855	753.394	15.901	453.575	20.581	219.891	19.5286	80	19.0317	232.184	19.9068	135.584	21.3224	88.0509	22.4901	45.1077	22.3425	13.9616
18.9453	754.401	15.9513	453.878	20.6461	219.987	19.5904	79.9229	19.0919	232.383	19.9698	135.473	21.3898	88.2534	22.5613	44.6599	22.4132	13.9435
19.0051	755.382	16.0016	454.369	20.7112	219.304	19.6522	79.7439	19.1521	232.077	20.0328	135.106	21.4573	88.3203	22.6324	44.3847	22.4839	14.0113
19.0648	756.421	16.0519	454.733	20.7764	219.925	19.714	79.9602	19.2124	232.206	20.0958	135.103	21.5248	88.1446	22.7036	43.9237	22.5546	14.0391
19.1246	757.395	16.1023	455.212	20.8415	219.982	19.7758	80.1777	19.2726	232.133	20.1588	135.021	21.5923	87.8395	22.7748	43.8896	22.6253	14.0094
19.1843	758.267	16.1526	455.529	20.9066	220.167	19.8376	80.4928	19.3328	231.716	20.2218	135.041	21.6597	87.5194	22.8459	43.6649	22.696	14.119
19.2441	759.631	16.2029	456.352	20.9718	220.862	19.8994	80.5723	19.3931	232.086	20.2848	135.132	21.7272	87.027	22.9171	43.6964	22.7667	14.1829
19.3039	760.253	16.2532	456.244	21.0369	221.581	19.9612	80.5913	19.4533	232.334	20.3478	135.307	21.7947	86.9018	22.9883	43.4059	22.8374	14.2906
19.3636	761.458	16.3035	456.944	21.102	221.893	20.023	80.4865	19.5135	232.844	20.4108	135.384	21.8622	87.069	23.0595	42.9025	22.9081	14.3507
19.4234	762.642	16.3539	457.563	21.1671	222.791	20.0848	80.3472	19.5737	232.692	20.4738	135.125	21.9296	86.871	23.1306	42.6712	22.9788	14.3977
19.4832	763.612	16.4042	457.65	21.2323	222.786	20.1466	80.4482	19.634	232.337	20.5368	134.627	21.9971	86.9989	23.2018	42.5865	23.0495	14.4893
19.5429	764.58	16.4545	458.413	21.2974	223.423	20.2084	80.4898	19.6942	232.015	20.5998	134.398	22.0646	87.045	23.273	42.4087	23.1202	14.5083
19.6027	766.118	16.5048	458.529	21.3625	223.55	20.2702	80.7945	19.7544	231.776	20.6628	134.506	22.1321	87.3302	23.3441	42.2521	23.1909	14.5828
19.6625	767.343	16.5551	458.679	21.4276	223.674	20.332	80.9309	19.8147	231.677	20.7258	134.593	22.1995	87.214	23.4153	41.6181	23.2616	14.6552
19.7222	768.122	16.6055	459.031	21.4928	224.003	20.3938	81.1486	19.8749	231.734	20.7888	134.62	22.267	87.1195	23.4865	40.9933	23.3323	14.6938
19.782	769.246	16.6558	459.046	21.5579	223.919	20.4556	80.9106	19.9351	231.908	20.8518	134.637	22.3345	87.1885	23.5577	40.9792	23.403	14.783
19.8418	770.47	16.7061	459.469	21.623	224.297	20.5174	80.9321	19.9953	231.802	20.9148	134.628	22.402	87.3131	23.6288	40.9985	23.4737	14.8775
19.9015	771.579	16.7564	459.862	21.6882	224.673	20.5792	81.2995	20.0556	231.748	20.9778	134.645	22.4694	87.5144	23.7	41.1925	23.5444	14.9776
19.9613	772.572	16.8067	459.955	21.7533	224.972	20.641	81.2975	20.1158	231.693	21.0408	134.403	22.5369	87.5876	23.7712	41.17	23.6151	15.0819
20.021	773.638	16.8571	460.031	21.8184	225.16	20.7028	81.0413	20.176	231.429	21.1038	134.56	22.6044	87.4686	23.8423	41.3502	23.6858	15.0269
20.0808	774.769	16.9074	460.332	21.8836	225.052	20.7646	80.6578	20.2362	231.478	21.1668	134.59	22.6719	87.4724	23.9135	41.5433	23.7566	15.1325
20.1406	776.028	16.9577	460.442	21.9487	224.427	20.8264	80.4634	20.2965	231.709	21.2298	134.646	22.7394	87.3588	23.9847	41.5754	23.8273	15.267
20.2003	776.952	17.008	461.029	22.0138	224.704	20.8882	80.6135	20.3567	231.744	21.2928	134.678	22.8068	87.3132	24.0559	41.6817	23.898	15.3771
20.2601	777.678	17.0583	461.313	22.0789	224.896	20.95	80.6326	20.4169	231.87	21.3558	134.841	22.8743	87.3016	24.127	41.9508	23.9687	15.479
20.3199	779.116	17.1087	461.684	22.1441	225.112	21.0118	79.9063	20.4771	231.899	21.4187	134.813	22.9418	87.0289	24.1982	42.0525	24.0394	15.4201
20.3796	780.144	17.159	462.295	22.2092	225.153	21.0736	79.7004	20.5374	231.947	21.4818	134.919	23.0093	87.1749	24.2694	42.0312	24.1101	15.4697
20.4394	781.107	17.2093	462.494	22.2743	225.081	21.1354	80.0655	20.5976	231.854	21.5447	134.881	23.0767	87.228	24.3405	42.0459	24.1808	15.6418
20.4992	782.337	17.2596	462.824	22.3395	225.827	21.1972	80.3807	20.6578	231.895	21.6077	134.355	23.1442	87.1666	24.4117	42.1291	24.2515	15.7691
20.5589	782.662	17.3099	463.667	22.4046	226.136	21.259	80.5655	20.7181	231.653	21.6707	134.086	23.2117	87.008	24.4829	42.091	24.3222	15.8279
20.6187	784.268	17.3602	463.756	22.4697	225.99	21.3208	80.7927	20.7783	231.807	21.7337	134.369	23.2792	86.6439	24.5541	42.3984	24.3929	15.9632
20.6785	785.251	17.4106	463.984	22.5349	225.837	21.3826	80.5593	20.8385	231.635	21.7967	134.557	23.3466	86.3811	24.6252	42.004	24.4636	16.0242
20.7382	786.158	17.4609	464.693	22.6	226.581	21.4444	80.4051	20.8987	231.636	21.8597	134.1	23.4141	86.4142	24.6964	41.9125	24.5343	16.1333
20.798	787.808	17.5112	464.465	22.6651	226.195	21.5062	80.0878	20.959	231.592	21.9227	133.835	23.4816	86.2231	24.7676	42.1738	24.605	16.2844
20.8577	787.843	17.5615	464.886	22.7303	226.476	21.568	79.5851	21.0192	231.537	21.9857	133.756	23.5491	85.5539	24.8387	42.3754	24.6757	16.283
20.9175	789.46	17.6118	465.289	22.7954	226.702	21.6298	79.5234	21.0794	231.591	22.0487	133.294	23.6165	85.0678	24.9099	42.2273	24.7464	16.3689
20.9773	790.625	17.6622	465.64	22.8605	227.162	21.6915	78.9536	21.1396	231.58	22.1117	132.777	23.684	84.4268	24.9811	42.3295	24.8171	16.4912
21.037	791.668	17.7125	466.089	22.9256	227.544	21.7534	78.7143	21.1999	231.592	22.1747	132.25	23.7515	83.8524	25.0523	42.5712	24.8878	16.6571
21.0968	792.93	17.7628	466.759	22.9908	227.632	21.8151	78.4883	21.2601	231.474	22.2377	131.693	23.819	83.4619	25.1234	42.6509	24.9585	16.8097
21.1566	793.857	17.8131	467.078	23.0559	227.881	21.877	77.9658	21.3203	231.087	22.3007	131.228	23.8864	82.6009	25.1946	42.9407	25.0292	16.849
21.2163	794.847	17.8634	467.566	23.121	228.018	21.9387	77.7926	21.3805	230.889	22.3637	131.143	23.9539	81.3966	25.2658	43.2165	25.0999	16.9998
21.2761	795.874	17.9138	468.107	23.1862	228.149	22.0006	77.3431	21.4408	230.874	22.4267	129.474	24.0214	77.6747	25.3369	43.1027	25.1706	17.1948
21.3359	797.26	17.9641	468.266	23.2513	228.49	22.0623	77.5394	21.501	230.915	22.4897	128.507	24.0889	78.3271	25.4081	43.3505	25.2413	17.3387
21.3956	798.019	18.0144	468.956	23.3164	228.681	22.1242	77.5664	21.5612	230.721	22.5527	126.492	24.1563	77.0974	25.4793	43.2367	25.312	17.4081
21.4554	798.623	18.0647	469.227	23.3815	229.09	22.1859	77.853	21.6214	230.483	22.6157	125.635	24.2238	76.0847	25.5505	43.264	25.3828	17.5481
21.5151	799.681	18.115	469.646	23.4467	229.366	22.2477	77.9096	21.6817	230.43	22.6787	125.041	24.2913	76.307	25.6216	43.2836	25.4535	17.6214
21.5749	800.986	18.1654	470.037	23.5118	229.378	22.3096	78.0069	21.7419	230.158	22.7417	124.222	24.3588	76.1558	25.6928	43.3668	25.5242	17.7767
21.6347	801.877	18.2157	470.347	23.5769	229.523	22.3713	77.9425	21.8021	230.174	22.8047	122.996	24.4262	76.1418	25.764	43.5517	25.5949	17.9526
21.6944	803.111	18.266	470.466	23.6421	229.34	22.4332	78.2004	21.8624	230.19	22.8677	122.431	24.4937	76.1879	25.8351	43.7266	25.6656	18.077
21.7542	803.641	18.3163	471.098	23.7072	229.543	22.4949	78.4084	21.9226	230.13	22.9307	121.761	24.5612	76.1572	25.9063	43.8311	25.7363	18.2037
21.814	805.16	18.3666	470.919	23.7723	229.678	22.5567	78.3254	21.9828	230.177	22.9937	120.639	24.6287	76.3383	25.9775	44.1694	25.807	18.2796
21.8737	806.227	18.417	471.493	23.8375	230.169	22.6185	78.4796	22.043	230.143	23.0567	120.216	24.6961	76.2656	26.0486	44.4097	25.8777	18.3482
21.9335	807.382	18.4673	471.681	23.9026	230.488	22.6803	78.1763	22.1033	230.044	23.1197	120.573	24.7636	76.2364	26.1198	44.6243	25.9484	18.3275
21.9933	808.344	18.5176	471.923	23.9677	230.697	22.7421	78.0548	22.1635	230.024	23.1826	120.333	24.8311	76.0406	26.191	44.6472	26.0191	18.3989
22.053	809.501	18.5679	472.475	24.0328	230.806	22.8039	77.7566	22.2237	229.735	23.2457	120.32	24.8986	75.8671	26.2622	44.4306	26.0898	18.3314
22.1128	809.984	18.6182	472.885	24.098	231.162	22.8657	77.9188	22.284	229.613	23.3086	120.454	24.966	75.8199	26.3333	44.3017	26.1605	18.4187
22.1726	811.623	18.6685	473.191	24.1631	230.906	22.9275	77.493	22.3442	229.444	23.3716	120.702	25.0335	76.0497	26.4045	44.3712	26.2312	18.5131
22.2323	813.001	18.7189	474.103	24.2282	230.662	22.9893	77.4011	22.4044	229.191	23.4346	120.693	25.101	76.2186	26.4757	44.3683	26.3019	18.6464
22.2921	813.81	18.7692	474.186	24.2934	230.427	23.0511	77.1975	22.4646	229.035	23.4976	120.91	25.1685	76.413	26.5468	44.4154	26.3726	18.7088
22.3518	814.804	18.8195	474.507	24.3585	230.587	23.1129	77.1759	22.5249	228.935	23.5606	121.298	25.2359	76.5231	26.618	44.0639	26.4433	18.8169
22.4116	815.549	18.8698	475.074	24.4236	230.872	23.1747	77.1821	22.5851	228.884	23.6236	121.403	25.3034	76.3366	26.6892	44.2252	26.514	18.84
22.4714	817.188	18.9201	474.995	24.4887	230.788	23.2365	76.7107	22.6453	228.945	23.6866	121.517	25.3709	76.1417	26.7604	44.3958	26.5847	18.7331
22.5311	817.944	18.9705	475.291	24.5539	230.931	23.2983	76.5471	22.7055	228.808	23.7496	121.607	25.4384	76.0529	26.8315	44.5856	26.6554	18.8806
22.5909	819.419	19.0208	475.913	24.619	231.367	23.3601	76.6717	22.7658	228.697	23.8126	121.435	25.5059	76.2721	26.9027	44.5512	26.7261	18.9426
22.6507	820.403	19.0711	475.922	24.6841	231.756	23.4219	76.689	22.826	228.746	23.8756	121.404	25.5733	76.284	26.9739	44.6519	26.7968	19.0667
22.7104	821.405	19.1214	476.547	24.7493	232.103	23.4837	76.6839	22.8862	228.802	23.9386	121.827	25.6408	76.0752	27.045	44.7952	26.8675	19.0796
22.7702	821.803	19.1717	476.9	24.8144	232.151	23.5455	76.7344	22.9464	228.715	24.0016	122.246	25.7083	76.2988	27.1162	44.9932	26.9382	19.2056
22.83	822.961	19.2221	476.865	24.8795	232.538	23.6073	76.4382	23.0067	228.757	24.0646	122.28	25.7758	76.4401	27.1874	45.0429	27.0089	19.3166
22.8897	824.167	19.2724	477.627	24.9446	233.06	23.6691	75.8704	23.0669	228.847	24.1276	122.462	25.8432	76.7713	27.2586	45.1436	27.0797	19.478
22.9495	825.165	19.3227	477.66	25.0098	233.299	23.7309	76.1851	23.1271	228.958	24.1906	122.815	25.9107	76.949	27.3297	45.1668	27.1503	19.6491
23.0093	826.445	19.373	477.954	25.0749	233.536	23.7927	76.4094	23.1873	229.033	24.2536	123.071	25.9782	77.2605	27.4009	45.2839	27.2211	19.8228
23.069	827.249	19.4233	478.759	25.14	233.438	23.8545	76.7003	23.2476	228.838	24.3166	123.128	26.0457	77.5244	27.4721	45.3016	27.2918	19.8626
23.1288	828.345	19.4737	478.592	25.2052	233.524	23.9163	77.0733	23.3078	228.886	24.3796	123.046	26.1131	77.6485	27.5432	45.3823	27.3625	19.8912
23.1885	828.92	19.524	478.988	25.2703	234	23.9781	77.46	23.368	228.953	24.4426	123.322	26.1806	77.7433	27.6144	45.4687	27.4332	20.0091
23.2483	831.452	19.5743	479.129	25.3354	233.812	24.0399	77.5151	23.4283	228.942	24.5056	123.467	26.2481	77.6581	27.6856	45.4689	27.5039	20.0156
23.3081	832.985	19.6246	479.698	25.4006	234.606	24.1017	77.8007	23.4885	228.919	24.5686	123.682	26.3156	77.8567	27.7568	45.4325	27.5746	20.0514
23.3679	831.994	19.6749	479.951	25.4657	235.064	24.1635	77.977	23.5487	228.988	24.6316	123.818	26.383	77.7285	27.8279	45.2695	27.6453	20.1003
23.4276	833.884	19.7253	480.019	25.5308	235.126	24.2253	78.2095	23.6089	228.985	24.6946	124.074	26.4505	77.5618	27.8991	45.2248	27.716	20.0104
23.4874	834.732	19.7756	480.066	25.5959	235.677	24.2871	78.6171	23.6692	229.025	24.7576	124.268	26.518	77.3431	27.9703	45.1965	27.7867	20.0253
23.5471	836.061	19.8259	480.605	25.6611	235.509	24.3489	78.1965	23.7294	229.143	24.8206	124.448	26.5855	77.4052	28.0414	44.9897	27.8574	19.9797
23.6069	837.308	19.8762	480.746	25.7262	235.928	24.4107	78.3247	23.7896	229.15	24.8835	124.714	26.6529	77.4695	28.1126	45.0089	27.9281	20.098
23.6667	837.676	19.9265	480.577	25.7913	235.846	24.4725	78.5298	23.8498	229.236	24.9465	125.019	26.7204	77.3053	28.1838	44.9151	27.9988	20.0637
23.7264	838.465	19.9769	481.042	25.8565	236.017	24.5343	78.6753	23.9101	229.403	25.0095	125.281	26.7879	76.9918	28.255	44.8406	28.0695	20.1068
23.7862	839.661	20.0272	481.317	25.9216	235.915	24.5961	78.938	23.9703	229.386	25.0725	125.731	26.8554	77.1593	28.3261	44.5305	28.1402	20.1264
23.846	840.7	20.0775	481.05	25.9867	236.148	24.6579	78.9522	24.0305	229.418	25.1355	125.693	26.9229	77.3195	28.3973	44.528	28.2109	20.2116
23.9057	842.017	20.1278	480.24	26.0519	235.978	24.7197	79.4755	24.0908	229.139	25.1985	125.58	26.9903	77.2688	28.4685	44.2724	28.2816	20.1869
23.9655	842.96	20.1781	480.718	26.117	236.139	24.7815	79.8602	24.151	228.987	25.2615	125.644	27.0578	77.2198	28.5396	44.2219	28.3523	20.2742
24.0252	844.62	20.2285	481.018	26.1821	236.03	24.8433	80.2691	24.2112	228.854	25.3245	125.626	27.1253	77.3425	28.6108	44.4228	28.423	20.1895
24.085	844.834	20.2788	480.519	26.2473	236.375	24.9051	80.5043	24.2714	228.894	25.3875	125.469	27.1928	77.5486	28.682	44.4147	28.4937	20.108
24.1448	846.1	20.3291	480.841	26.3124	236.439	24.9669	80.8006	24.3317	228.645	25.4505	125.521	27.2602	77.7708	28.7532	44.553	28.5644	20.0239
24.2046	847.934	20.3794	480.846	26.3775	236.719	25.0287	80.8006	24.3919	228.366	25.5135	125.752	27.3277	77.7019	28.8243	44.5685	28.6351	20.1125
24.2643	848.831	20.4297	481.286	26.4426	236.665	25.0905	81.0624	24.4521	227.711	25.5765	126.209	27.3952	77.8973	28.8955	44.4935	28.7058	20.0904
24.3241	849.294	20.4801	481.11	26.5078	236.766	25.1523	81.2881	24.5124	226.778	25.6395	126.641	27.4627	78.1973	28.9667	44.419	28.7765	20.0011
24.3838	849.891	20.5304	481.743	26.5729	237.266	25.2141	81.4109	24.5726	226.12	25.7025	126.952	27.5301	78.0284	29.0378	43.8641	28.8472	19.9075
24.4436	852.477	20.5807	481.755	26.638	237.447	25.2759	81.1722	24.6328	225.506	25.7655	127.3	27.5976	78.4477	29.109	43.3368	28.918	19.9279
24.5034	854.099	20.631	482.201	26.7032	237.529	25.3377	81.4386	24.693	225.193	25.8285	127.522	27.6651	78.8095	29.1802	43.4377	28.9887	19.8001
24.5631	855.115	20.6813	482.817	26.7683	237.46	25.3995	81.8658	24.7533	225.201	25.8915	127.53	27.7326	79.177	29.2513	43.1575	29.0594	19.74
24.6229	853.908	20.7316	483.079	26.8334	237.56	25.4613	82.2829	24.8135	225.221	25.9545	127.787	27.8	79.5604	29.3225	43.1567	29.1301	19.7076
24.6827	857.158	20.782	483.435	26.8985	237.99	25.5231	82.5757	24.8737	225.139	26.0175	128.197	27.8675	79.8002	29.3937	43.0841	29.2008	19.6114
24.7424	856.488	20.8323	483.357	26.9637	237.344	25.5849	82.8455	24.9339	224.987	26.0805	128.479	27.935	80.2121	29.4649	43.1382	29.2715	19.4627
24.8022	857.657	20.8826	483.998	27.0288	237.06	25.6467	82.9988	24.9942	224.783	26.1435	128.577	28.0025	80.4996	29.536	43.1061	29.3422	19.2908
24.862	860.226	20.9329	484.194	27.0939	237.08	25.7085	83.325	25.0544	224.536	26.2065	128.97	28.0699	80.6273	29.6072	42.9635	29.4129	19.163
24.9217	862.238	20.9833	484.612	27.1591	237.245	25.7703	83.5336	25.1146	224.389	26.2695	129.134	28.1374	81.1079	29.6784	42.8653	29.4836	18.9474
24.9815	862.511	21.0336	484.823	27.2242	237.429	25.8321	83.4753	25.1748	224.19	26.3325	129.291	28.2049	81.552	29.7495	42.6482	29.5543	18.8842
25.0413	860.998	21.0839	485.318	27.2893	237.771	25.8939	83.6664	25.2351	224.121	26.3955	129.367	28.2724	81.8303	29.8207	42.6998	29.625	18.809
25.101	862.702	21.1342	485.535	27.3544	237.783	25.9557	84.0179	25.2953	224.141	26.4585	130.093	28.3398	82.073	29.8919	42.6074	29.6957	18.8024
25.1608	863.756	21.1845	485.75	27.4196	237.922	26.0175	84.3211	25.3555	223.997	26.5215	130.3	28.4073	82.0451	29.9631	42.5725	29.7664	18.7237
25.2205	865.672	21.2349	486.269	27.4847	237.854	26.0793	84.3999	25.4157	224.027	26.5845	130.33	28.4748	82.4653	30.0342	42.6527	29.8371	18.6048
25.2803	867.421	21.2852	486.487	27.5498	238.042	26.1411	84.8582	25.476	223.905	26.6474	130.294	28.5423	82.9674	30.1054	42.7007	29.9078	18.587
25.3401	868.17	21.3355	486.966	27.615	237.96	26.2029	85.0376	25.5362	223.773	26.7104	130.38	28.6097	83.0387	30.1766	42.6968	29.9785	18.5423
25.3998	867.418	21.3858	487.23	27.6801	238.476	26.2647	85.0028	25.5964	223.674	26.7734	130.584	28.6772	83.5996	30.2477	42.6092	30.0492	18.5426
25.4596	869.726	21.4361	487.576	27.7452	238.285	26.3265	84.7092	25.6567	223.59	26.8364	130.791	28.7447	83.6612	30.3189	42.4557	30.1199	18.6201
25.5194	869.03	21.4865	487.831	27.8104	238.36	26.3883	84.5533	25.7169	223.322	26.8994	131.257	28.8122	84.0046	30.3901	42.5877	30.1906	18.6301
25.5791	871.951	21.5368	488.314	27.8755	238.555	26.4501	84.8745	25.7771	223.207	26.9624	131.423	28.8797	84.3045	30.4613	42.6945	30.2613	18.6249
25.6389	873.906	21.5871	488.511	27.9406	239.023	26.5119	84.9728	25.8373	223.196	27.0254	131.7	28.9471	84.3266	30.5324	42.7817	30.332	18.6203
25.6987	872.656	21.6374	489.049	28.0057	239.369	26.5737	85.101	25.8976	223.232	27.0884	131.885	29.0146	84.6072	30.6036	42.8208	30.4027	18.5625
25.7584	876.407	21.6877	489.372	28.0709	239.203	26.6355	85.5497	25.9578	223.083	27.1514	132.128	29.0821	84.4711	30.6748	42.9369	30.4734	18.4732
25.8182	878.702	21.7381	489.227	28.136	239.711	26.6973	85.5197	26.018	223.154	27.2144	132.217	29.1496	84.869	30.746	42.9641	30.5441	18.4045
25.8779	879	21.7884	489.644	28.2011	239.662	26.7591	85.5288	26.0782	223.225	27.2774	132.493	29.217	85.2465	30.8171	43.0571	30.6149	18.3282
25.9377	879.011	21.8387	489.908	28.2663	239.444	26.8209	85.4479	26.1385	223.11	27.3404	132.141	29.2845	85.8476	30.8883	43.0541	30.6855	18.3378
25.9975	878.958	21.889	489.906	28.3314	239.296	26.8827	85.2371	26.1987	223.025	27.4034	131.855	29.352	86.0843	30.9595	43.0598	30.7563	18.2645
26.0572	880.982	21.9393	490.764	28.3965	239.234	26.9445	85.1987	26.2589	222.808	27.4664	131.802	29.4195	86.3894	31.0306	43.1435	30.827	18.2533
26.117	883.303	21.9896	490.531	28.4617	239.389	27.0063	85.0173	26.3192	222.712	27.5294	132.007	29.4869	86.7813	31.1018	43.0642	30.8977	18.1083
26.1768	881.492	22.04	491.173	28.5268	239.142	27.0681	85.1441	26.3794	222.744	27.5924	132.186	29.5544	86.9901	31.173	43.052	30.9684	18.128
26.2365	882.545	22.0903	491.132	28.5919	239.655	27.1299	85.1581	26.4396	222.703	27.6554	132.159	29.6219	87.3017	31.2441	43.2279	31.0391	18.0611
26.2963	885.497	22.1406	491.811	28.657	239.794	27.1917	85.2866	26.4998	222.552	27.7184	131.919	29.6894	87.0929	31.3153	43.3753	31.1098	18.0381
26.3561	885.974	22.1909	492.346	28.7222	239.959	27.2535	85.6247	26.5601	222.371	27.7814	131.941	29.7568	87.2758	31.3865	43.2767	31.1805	17.9362
26.4158	886.829	22.2412	492.618	28.7873	240.003	27.3153	85.8197	26.6203	222.037	27.8444	131.984	29.8243	87.5475	31.4577	43.1165	31.2512	17.8841
26.4756	889.377	22.2916	492.772	28.8524	240.544	27.3771	85.7526	26.6805	221.991	27.9074	131.813	29.8918	87.6091	31.5288	43.1478	31.3219	17.752
26.5354	888.351	22.3419	493.396	28.9176	240.44	27.4389	86.0755	26.7407	221.873	27.9704	131.764	29.9593	87.9254	31.6	43.2978	31.3926	17.6294
26.5951	889.743	22.3922	493.971	28.9827	240.859	27.5007	86.3377	26.801	221.902	28.0334	131.772	30.0267	88.2091	31.6712	43.4113	31.4633	17.602
26.6549	891.776	22.4425	494.287	29.0478	240.776	27.5625	86.1992	26.8612	221.844	28.0964	131.595	30.0942	88.3911	31.7423	43.5648	31.534	17.6328
26.7146	891.861	22.4928	494.779	29.113	240.726	27.6243	86.2536	26.9214	221.845	28.1594	132.048	30.1617	88.4589	31.8135	43.6624	31.6047	17.4714
26.7744	893.695	22.5432	495.059	29.1781	240.75	27.6861	86.0383	26.9816	221.795	28.2224	132.292	30.2292	88.5699	31.8847	43.7195	31.6754	17.4962
26.8342	894.807	22.5935	495.54	29.2432	241.053	27.7479	86.1764	27.0419	221.813	28.2854	132.491	30.2966	88.5398	31.9559	43.8522	31.7461	17.4299
26.8939	895.246	22.6438	495.844	29.3083	241.114	27.8097	86.2097	27.1021	221.733	28.3483	132.525	30.3641	88.6643	32.027	43.7523	31.8168	17.3443
26.9537	896.84	22.6941	495.923	29.3735	240.828	27.8715	86.3135	27.1623	221.623	28.4113	132.256	30.4316	88.6465	32.0982	43.9241	31.8875	17.239
27.0135	897.754	22.7444	496.092	29.4386	240.816	27.9333	86.4565	27.2226	221.417	28.4743	132.494	30.4991	88.4821	32.1694	44.0808	31.9582	17.2293
27.0732	898.644	22.7948	496.255	29.5037	240.894	27.9951	86.4178	27.2828	221.249	28.5373	132.573	30.5665	88.407	32.2405	44.0904	32.0289	17.1916
27.133	901.299	22.8451	496.718	29.5689	241.069	28.0569	86.0753	27.343	221.145	28.6003	132.428	30.634	88.1392	32.3117	44.1939	32.0996	17.2493
27.1928	900.203	22.8954	496.876	29.634	240.944	28.1187	86.3845	27.4032	220.966	28.6633	132.493	30.7015	87.8833	32.3829	44.3731	32.1703	17.2457
27.2525	902.006	22.9457	497.519	29.6991	241.395	28.1805	86.6049	27.4635	220.896	28.7263	131.311	30.769	87.9107	32.4541	44.425	32.241	17.2078
27.3123	902.923	22.996	497.448	29.7643	241.685	28.2423	86.5095	27.5237	220.825	28.7893	131.204	30.8364	87.7327	32.5252	44.488	32.3118	17.1735
27.3721	904.037	23.0464	497.65	29.8294	241.742	28.3041	86.7137	27.5839	220.789	28.8523	131.03	30.9039	87.5209	32.5964	44.3916	32.3824	17.1961
27.4318	905.854	23.0967	498.266	29.8945	242.1	28.3659	86.7724	27.6441	220.61	28.9153	130.541	30.9714	87.4276	32.6676	44.5589	32.4532	17.2128
27.4916	906.076	23.147	497.988	29.9596	242.209	28.4277	86.7667	27.7044	220.449	28.9783	130.337	31.0389	87.3142	32.7387	44.5726	32.5239	17.2764
27.5513	908.066	23.1973	498.301	30.0248	242.562	28.4895	87.0561	27.7646	220.449	29.0413	129.542	31.1063	87.4188	32.8099	44.5125	32.5946	17.3391
27.6111	907.449	23.2476	498.797	30.0899	242.787	28.5513	87.4012	27.8248	220.606	29.1043	128.959	31.1738	87.0495	32.8811	44.4059	32.6653	17.3248
27.6709	909.618	23.298	498.96	30.155	242.682	28.6131	87.567	27.885	220.559	29.1673	128.748	31.2413	86.9817	32.9522	44.3605	32.736	17.356
27.7306	911.021	23.3483	499.332	30.2202	243.177	28.6749	87.5904	27.9453	220.532	29.2303	128.802	31.3088	87.0351	33.0234	44.4704	32.8067	17.353
27.7904	911.656	23.3986	499.486	30.2853	243.126	28.7367	87.6823	28.0055	220.363	29.2933	128.753	31.3762	87.1593	33.0946	44.5579	32.8774	17.4178
27.8502	912.249	23.4489	500.243	30.3504	243.574	28.7985	87.5924	28.0657	220.326	29.3563	127.87	31.4437	87.1173	33.1658	44.4168	32.9481	17.377
27.9099	913.923	23.4992	499.944	30.4155	243.773	28.8603	87.5919	28.126	220.232	29.4193	127.351	31.5112	87.08	33.2369	44.4956	33.0188	17.3958
27.9697	914.535	23.5495	500.499	30.4807	244.004	28.9221	87.4706	28.1862	220.045	29.4823	127.627	31.5787	86.8493	33.3081	44.7158	33.0895	17.3124
28.0295	916.237	23.5999	500.76	30.5458	244.221	28.9839	87.8286	28.2464	219.852	29.5453	128.003	31.6461	86.7706	33.3793	44.8406	33.1602	17.2173
28.0892	916.348	23.6502	501.028	30.6109	244.264	29.0457	88.1266	28.3066	219.73	29.6083	128.211	31.7136	86.5904	33.4504	44.8955	33.2309	17.1548
28.149	917.546	23.7005	501.359	30.6761	244.477	29.1075	88.1256	28.3669	219.544	29.6713	128.522	31.7811	86.325	33.5216	45.0153	33.3016	17.1868
28.2087	918.661	23.7508	501.355	30.7412	244.38	29.1693	88.169	28.4271	219.393	29.7343	128.84	31.8486	86.1049	33.5928	44.9835	33.3723	17.3255
28.2685	921.133	23.8011	501.751	30.8063	244.547	29.2311	88.2774	28.4873	219.322	29.7973	128.99	31.9161	86.1934	33.664	45.0867	33.443	17.4211
28.3283	922.762	23.8515	502.014	30.8714	244.567	29.2929	88.0313	28.5476	219.186	29.8603	129.224	31.9835	85.92	33.7351	45.1843	33.5137	17.3473
28.388	921.306	23.9018	503.033	30.9366	244.7	29.3547	88.0395	28.6078	219.06	29.9233	129.507	32.051	85.397	33.8063	45.2512	33.5844	17.4317
28.4478	923.621	23.9521	503.035	31.0017	244.874	29.4165	88.2148	28.668	218.912	29.9862	129.721	32.1185	84.9822	33.8775	45.3265	33.6551	17.4646
28.5076	924.302	24.0024	503.253	31.0668	244.953	29.4783	88.5641	28.7282	218.792	30.0493	130.004	32.186	84.5702	33.9487	45.515	33.7258	17.5541
28.5673	924.197	24.0527	503.75	31.132	244.681	29.5401	88.5034	28.7885	218.706	30.1122	130.128	32.2534	84.1716	34.0198	45.5774	33.7965	17.5935
28.6271	927.875	24.1031	503.716	31.1971	244.597	29.6019	88.309	28.8487	218.574	30.1752	130.383	32.3209	83.9429	34.091	45.6992	33.8672	17.5088
28.6869	928.203	24.1534	504.27	31.2622	244.715	29.6637	88.5262	28.9089	218.399	30.2382	130.678	32.3884	83.922	34.1622	45.8448	33.9379	17.4809
28.7466	927.203	24.2037	504.34	31.3274	244.937	29.7255	88.5758	28.9691	218.22	30.3012	130.957	32.4559	83.9824	34.2333	45.8248	34.0086	17.5264
28.8064	931.474	24.254	504.782	31.3925	245.226	29.7873	88.9711	29.0294	218.186	30.3642	131.287	32.5233	84.0392	34.3045	45.6437	34.0793	17.6471
28.8662	929.609	24.3043	505.054	31.4576	245.43	29.8491	89.0769	29.0896	218.176	30.4272	131.483	32.5908	83.9789	34.3757	45.6106	34.1501	17.6646
28.9259	933.267	24.3547	505.419	31.5227	245.727	29.9109	89.4801	29.1498	218.075	30.4902	131.719	32.6583	83.9569	34.4468	45.3391	34.2208	17.8403
28.9857	936.053	24.405	506.075	31.5879	245.798	29.9727	89.6802	29.21	218.033	30.5532	131.955	32.7258	83.8635	34.518	45.3061	34.2915	17.9902
29.0454	935.107	24.4553	505.897	31.653	246.005	30.0345	89.6121	29.2703	217.97	30.6162	131.893	32.7932	83.5427	34.5892	45.2824	34.3622	18.0283
29.1052	935.735	24.5056	506.4	31.7181	246.164	30.0963	89.659	29.3305	217.892	30.6792	132.167	32.8607	83.3599	34.6604	45.1595	34.4329	18.1273
29.165	937.459	24.5559	506.141	31.7833	246.627	30.1581	89.8977	29.3907	217.729	30.7422	132.249	32.9282	83.2204	34.7315	45.1921	34.5036	18.1339
29.2248	939.218	24.6063	506.356	31.8484	246.8	30.2199	89.8803	29.4509	217.517	30.8052	132.345	32.9957	82.9181	34.8027	45.1497	34.5743	18.235
29.2845	937.705	24.6566	506.715	31.9135	246.749	30.2817	89.8942	29.5112	217.499	30.8682	132.427	33.0632	82.6865	34.8739	44.7882	34.645	18.3792
29.3443	939.886	24.7069	506.99	31.9787	247.313	30.3435	90.1082	29.5714	217.378	30.9312	132.643	33.1306	82.2173	34.9451	44.6345	34.7157	18.3683
29.404	940.352	24.7572	507.355	32.0438	247.434	30.4053	90.3552	29.6316	217.266	30.9942	132.805	33.1981	81.6131	35.0162	44.2508	34.7864	18.5733
29.4638	941.564	24.8075	507.433	32.1089	247.117	30.4671	90.2238	29.6919	217.236	31.0572	132.74	33.2656	80.8424	35.0874	44.1001	34.8571	18.5555
29.5236	942.266	24.8579	507.829	32.1741	246.918	30.5288	90.5607	29.7521	217.095	31.1202	132.747	33.3331	80.8053	35.1586	44.0259	34.9278	18.6528
29.5833	944.1	24.9082	507.733	32.2392	247.089	30.5907	90.8791	29.8123	216.982	31.1832	132.843	33.4005	80.4712	35.2297	44.157	34.9985	18.7269
29.6431	944.627	24.9585	508.097	32.3043	247.197	30.6525	91.0332	29.8725	216.92	31.2462	133.044	33.468	79.5531	35.3009	44.0474	35.0692	18.7734
29.7029	945.713	25.0088	508.715	32.3694	247.109	30.7142	90.9303	29.9328	216.895	31.3092	133.326	33.5355	79.0259	35.3721	44.2034	35.1399	18.7365
29.7626	947.781	25.0591	509.053	32.4346	247.19	30.7761	91.0886	29.993	216.78	31.3722	133.637	33.6029	78.6891	35.4432	44.2246	35.2106	18.6434
29.8224	947.813	25.1095	508.889	32.4997	247.461	30.8378	90.9937	30.0532	216.856	31.4352	134.134	33.6704	78.7304	35.5144	44.1525	35.2813	18.8731
29.8821	948.214	25.1598	509.338	32.5648	247.582	30.8997	91.1513	30.1135	216.952	31.4982	134.616	33.7379	78.4806	35.5856	44.1079	35.352	18.9325
29.9419	951.498	25.2101	509.781	32.63	247.727	30.9614	91.1616	30.1737	217.153	31.5612	135.136	33.8054	78.1492	35.6568	44.1347	35.4227	19.0235
30.0017	951.149	25.2604	510.054	32.6951	247.751	31.0233	91.2811	30.2339	217.284	31.6242	135.585	33.8729	78.1203	35.7279	44.058	35.4934	19.1301
30.0615	952.382	25.3107	510.457	32.7602	247.703	31.085	91.3295	30.2941	217.532	31.6871	135.711	33.9403	78.2288	35.7991	44.1273	35.5641	19.2861
30.1212	954.319	25.361	510.832	32.8253	247.879	31.1469	91.2042	30.3544	217.738	31.7502	136.591	34.0078	78.4667	35.8703	44.154	35.6348	19.4004
30.181	953.796	25.4114	511.241	32.8905	247.759	31.2086	91.174	30.4146	217.833	31.8132	136.995	34.0753	78.7217	35.9414	44.1699	35.7055	19.6069
30.2407	955.684	25.4617	511.242	32.9556	247.959	31.2705	91.0334	30.4748	217.91	31.8761	137.089	34.1428	78.9139	36.0126	44.2744	35.7762	19.4234
30.3005	956.454	25.512	511.217	33.0207	248.503	31.3322	90.5598	30.535	217.882	31.9391	137.114	34.2102	78.9264	36.0838	44.2986	35.8469	19.4998
30.3603	956.881	25.5623	511.524	33.0859	248.808	31.394	90.1005	30.5953	218.006	32.0021	137.459	34.2777	79.3086	36.1549	44.4209	35.9177	19.5175
30.42	958.931	25.6126	512.136	33.151	248.858	31.4558	89.724	30.6555	218.139	32.0651	137.594	34.3452	79.8	36.2261	44.3781	35.9884	19.5616
30.4798	959.695	25.663	512.245	33.2161	249.058	31.5176	90.0411	30.7157	218.154	32.1281	138.033	34.4127	79.8813	36.2973	44.3669	36.0591	19.4916
30.5396	960.328	25.7133	512.268	33.2812	249.135	31.5794	90.1191	30.7759	218.107	32.1911	138.419	34.4801	79.8936	36.3685	44.394	36.1298	19.4352
30.5993	962.241	25.7636	512.717	33.3464	249.631	31.6412	89.8325	30.8362	218.065	32.2541	138.737	34.5476	80.1748	36.4396	44.3987	36.2005	19.443
30.6591	963.395	25.8139	513.002	33.4115	249.731	31.703	89.3199	30.8964	217.954	32.3171	138.796	34.6151	80.587	36.5108	44.322	36.2712	19.41
30.7189	964.517	25.8642	513.415	33.4766	249.915	31.7648	89.3329	30.9566	217.875	32.3801	139.148	34.6826	80.7139	36.582	44.118	36.3419	19.4582
30.7786	965.084	25.9146	513.791	33.5418	250.255	31.8266	89.2941	31.0169	217.746	32.4431	139.466	34.75	80.9512	36.6531	44.095	36.4126	19.5487
30.8384	966.936	25.9649	513.844	33.6069	250.418	31.8884	89.4923	31.0771	217.46	32.5061	139.781	34.8175	80.7674	36.7243	43.8732	36.4833	19.5215
30.8982	967.897	26.0152	514.58	33.672	250.581	31.9502	89.1523	31.1373	217.166	32.5691	139.5	34.885	80.9014	36.7955	43.6298	36.554	19.5537
30.9579	968.742	26.0655	514.598	33.7372	251.157	32.012	88.9866	31.1975	217.005	32.6321	139.551	34.9525	80.8387	36.8667	43.4884	36.6247	19.5989
31.0177	969.374	26.1158	514.926	33.8023	251.087	32.0738	89.1188	31.2578	216.642	32.6951	139.645	35.0199	80.8836	36.9378	43.3669	36.6954	19.6187
31.0774	970.867	26.1662	515.357	33.8674	251.148	32.1356	89.046	31.318	216.535	32.7581	139.72	35.0874	80.796	37.009	43.2796	36.7661	19.6426
31.1372	971.413	26.2165	515.472	33.9325	251.046	32.1974	89.0615	31.3782	216.475	32.8211	140.014	35.1549	80.3857	37.0802	43.0172	36.8368	19.6953
31.197	972.59	26.2668	515.681	33.9977	251.438	32.2592	88.8485	31.4384	216.423	32.8841	139.953	35.2224	79.3896	37.1514	42.935	36.9075	19.7949
31.2567	973.634	26.3171	515.299	34.0628	251.433	32.321	88.9908	31.4987	216.425	32.9471	139.939	35.2899	79.0039	37.2225	42.9528	36.9782	19.7214
31.3165	975.258	26.3674	515.646	34.1279	251.601	32.3828	88.337	31.5589	216.374	33.0101	140.062	35.3573	79.1518	37.2937	42.6422	37.0489	19.7979
31.3763	976.157	26.4178	516.037	34.1931	251.951	32.4446	88.25	31.6191	216.561	33.0731	140.276	35.4248	79.3334	37.3649	42.6659	37.1196	19.8053
31.436	977.629	26.4681	516.198	34.2582	252.088	32.5064	88.1065	31.6793	216.424	33.1361	140.446	35.4923	78.7712	37.436	42.6983	37.1903	19.7441
31.4958	978.312	26.5184	516.192	34.3233	252.174	32.5682	88.1048	31.7396	216.54	33.1991	140.634	35.5598	79.1457	37.5072	42.6472	37.261	19.8444
31.5556	979.481	26.5687	516.682	34.3884	252.321	32.63	88.0882	31.7998	216.448	33.2621	140.806	35.6272	79.4491	37.5784	42.4153	37.3317	19.8964
31.6153	979.989	26.619	517.062	34.4536	252.611	32.6918	88.0187	31.86	216.284	33.3251	140.916	35.6947	79.6805	37.6495	42.1518	37.4024	19.7482
31.6751	980.948	26.6694	517.131	34.5187	252.877	32.7536	87.7795	31.9202	216.23	33.388	141.061	35.7622	79.8632	37.7207	42.1845	37.4731	19.7079
31.7349	982.616	26.7197	517.109	34.5838	253.007	32.8154	87.8668	31.9805	216.399	33.4511	141.097	35.8297	80.1837	37.7919	42.2258	37.5438	19.5693
31.7946	983.718	26.77	517.471	34.649	253.123	32.8772	88.0944	32.0407	216.362	33.514	140.824	35.8971	80.3766	37.8631	41.9277	37.6146	19.5041
31.8544	984.718	26.8203	517.55	34.7141	253.504	32.939	88.1229	32.1009	216.274	33.577	141.007	35.9646	80.3925	37.9342	41.9012	37.6853	19.4174
31.9141	985.426	26.8706	518.111	34.7792	253.472	33.0008	88.2362	32.1612	216.313	33.64	141.068	36.0321	80.5117	38.0054	41.8464	37.756	19.3791
31.9739	986.837	26.921	518.146	34.8444	253.321	33.0626	87.9492	32.2214	216.476	33.703	140.962	36.0996	80.4046	38.0766	41.9878	37.8267	19.3693
32.0337	988.119	26.9713	518.771	34.9095	253.691	33.1244	87.8089	32.2816	215.973	33.766	140.958	36.167	80.2173	38.1478	41.8061	37.8974	19.302
32.0934	988.835	27.0216	519.093	34.9746	254.088	33.1862	88.0254	32.3418	216.389	33.829	140.843	36.2345	80.1353	38.2189	41.7617	37.9681	19.3474
32.1532	990.054	27.0719	519.176	35.0397	254.277	33.248	88.0884	32.4021	216.531	33.892	140.849	36.302	79.9678	38.2901	41.9266	38.0388	19.3216
32.213	992.025	27.1222	519.513	35.1049	254.387	33.3098	87.9834	32.4623	216.551	33.955	141.077	36.3695	79.702	38.3613	41.978	38.1095	19.3438
32.2727	993.173	27.1726	520.438	35.17	254.467	33.3716	87.7876	32.5225	216.722	34.018	141.233	36.4369	79.4364	38.4324	42.0903	38.1802	19.3112
32.3325	992.492	27.2229	520.158	35.2351	254.85	33.4334	87.9379	32.5827	216.976	34.081	141.393	36.5044	79.2716	38.5036	42.1165	38.2509	19.1817
32.3923	994.618	27.2732	520.489	35.3003	254.489	33.4952	87.8438	32.643	217.087	34.144	141.447	36.5719	79.3107	38.5748	42.0855	38.3216	19.2258
32.452	995.356	27.3235	521.084	35.3654	254.739	33.557	88.0414	32.7032	217.633	34.207	141.745	36.6394	79.2291	38.6459	42.1389	38.3923	19.1593
32.5118	996.405	27.3738	520.977	35.4305	254.868	33.6188	88.3419	32.7634	217.684	34.27	141.606	36.7068	79.0038	38.7171	42.1318	38.463	19.1048
32.5716	997.78	27.4242	521.693	35.4957	255.047	33.6806	88.0541	32.8237	217.866	34.333	141.568	36.7743	78.5672	38.7883	42.1927	38.5337	19.0293
32.6313	998.742	27.4745	522.118	35.5608	255.085	33.7424	88.1003	32.8839	217.987	34.396	141.553	36.8418	78.1706	38.8595	42.4283	38.6044	19.0045
32.6911	999.929	27.5248	522.313	35.6259	255.73	33.8042	87.9165	32.9441	218.177	34.459	141.858	36.9093	77.8758	38.9306	42.5339	38.6751	18.8578
32.7508	1001.76	27.5751	522.226	35.691	255.721	33.866	87.8191	33.0043	218.319	34.522	141.785	36.9767	77.622	39.0018	42.6502	38.7458	18.8398
32.8106	1002.3	27.6254	522.547	35.7562	256.251	33.9278	87.8971	33.0646	218.341	34.585	141.973	37.0442	77.5733	39.073	42.7899	38.8165	18.7299
32.8704	1003.45	27.6758	522.787	35.8213	256.463	33.9896	88.0523	33.1248	218.261	34.648	141.983	37.1117	77.5163	39.1441	42.8747	38.8872	18.6838
32.9301	1003.98	27.7261	523.066	35.8864	256.197	34.0514	88.2244	33.185	217.769	34.711	141.822	37.1792	76.7136	39.2153	43.0178	38.9579	18.5498
32.9899	1005.57	27.7764	523.57	35.9516	257.006	34.1132	88.4188	33.2452	217.684	34.774	141.85	37.2467	75.8125	39.2865	43.351	39.0286	18.5045
33.0497	1006.35	27.8267	523.394	36.0167	257.253	34.175	88.3984	33.3055	217.832	34.837	141.812	37.3141	75.4925	39.3577	43.5058	39.0993	18.4204
33.1094	1008	27.877	523.736	36.0818	257.828	34.2368	88.1011	33.3657	218.344	34.9	141.5	37.3816	75.0406	39.4288	43.6171	39.17	18.2932
33.1692	1008.36	27.9274	524.441	36.1469	258.078	34.2986	87.8607	33.4259	218.581	34.963	141.529	37.4491	74.958	39.5	43.8027	39.2407	18.2221
33.229	1010.18	27.9777	524.501	36.2121	258.543	34.3604	87.7481	33.4862	218.911	35.026	141.5	37.5166	74.8629	39.5712	43.7847	39.3114	18.297
33.2887	1010.67	28.028	524.839	36.2772	258.742	34.4222	87.8907	33.5464	219.084	35.089	141.427	37.584	74.6413	39.6423	43.7886	39.3822	18.2065
33.3485	1011.92	28.0783	525.463	36.3423	259.204	34.484	87.9101	33.6066	219.557	35.1519	141.069	37.6515	74.6776	39.7135	43.8629	39.4528	18.2027
33.4083	1012.68	28.1286	525.576	36.4075	259.269	34.5458	87.6019	33.6668	219.851	35.215	141.106	37.719	74.8093	39.7847	43.914	39.5236	18.1321
33.468	1014.29	28.179	525.624	36.4726	259.621	34.6076	87.4098	33.7271	219.989	35.2779	140.921	37.7865	74.6042	39.8559	44.0289	39.5943	17.9254
33.5278	1015.27	28.2293	526.631	36.5377	260.096	34.6694	86.9894	33.7873	220.33	35.3409	140.871	37.8539	74.8192	39.927	44.1057	39.665	17.8785
33.5875	1016.03	28.2796	526.395	36.6029	260.351	34.7312	86.6953	33.8475	220.414	35.4039	140.769	37.9214	75.0022	39.9982	44.3116	39.7357	17.9235
33.6473	1017.35	28.3299	526.787	36.668	260.451	34.793	86.666	33.9077	220.595	35.4669	139.831	37.9889	75.1893	40.0694	44.4053	39.8064	17.9423
33.7071	1018.63	28.3802	527.086	36.7331	260.717	34.8548	86.6078	33.968	221.028	35.5299	139.307	38.0564	75.1415	40.1405	44.5809	39.8771	18.0101
33.7668	1018.61	28.4306	527.579	36.7983	260.933	34.9166	86.3418	34.0282	221.165	35.5929	138.77	38.1238	75.4963	40.2117	44.6388	39.9478	18.101
33.8266	1020.53	28.4809	527.524	36.8634	261.213	34.9784	86.072	34.0884	221.241	35.6559	135.69	38.1913	75.6716	40.2829	44.7281	40.0185	18.1411
33.8864	1021.16	28.5312	527.862	36.9285	261.146	35.0402	86.1402	34.1487	221.562	35.7189	135.216	38.2588	75.9315	40.3541	44.8193	40.0892	18.1011
33.9461	1022.67	28.5815	528.147	36.9936	261.17	35.102	86.0631	34.2089	221.94	35.7819	135.796	38.3263	75.7929	40.4252	44.9026	40.1599	18.0856
34.0059	1023.72	28.6318	527.975	37.0588	261.089	35.1638	85.7365	34.2691	222.11	35.8449	135.283	38.3937	75.9583	40.4964	44.8909	40.2306	18.1005
34.0657	1024.95	28.6821	528.393	37.1239	261.507	35.2256	85.6577	34.3293	221.956	35.9079	134.928	38.4612	76.1518	40.5676	44.8677	40.3013	18.0189
34.1254	1026.09	28.7325	528.889	37.189	261.457	35.2874	85.4257	34.3896	222.263	35.9709	134.798	38.5287	76.3121	40.6387	44.8163	40.372	18.0233
34.1852	1026.79	28.7828	529.444	37.2542	262.095	35.3492	85.0769	34.4498	222.835	36.0339	134.59	38.5962	76.4186	40.7099	44.7923	40.4427	17.9201
34.245	1028.2	28.8331	529.893	37.3193	262.671	35.411	85.0667	34.51	222.601	36.0969	134.395	38.6636	76.3217	40.7811	44.6335	40.5134	17.8372
34.3047	1029.09	28.8834	529.79	37.3844	262.676	35.4728	84.1969	34.5702	222.363	36.1599	134.265	38.7311	76.6035	40.8522	44.4531	40.5841	17.8732
34.3645	1030.2	28.9337	530.297	37.4496	263.271	35.5346	84.2792	34.6305	222.589	36.2229	133.938	38.7986	77.0342	40.9234	44.2749	40.6548	17.8411
34.4242	1031.53	28.9841	530.99	37.5147	263.677	35.5964	84.5355	34.6907	222.82	36.2859	133.902	38.8661	76.9111	40.9946	44.3896	40.7255	17.8702
34.484	1032.53	29.0344	530.76	37.5798	263.959	35.6582	84.4742	34.7509	222.975	36.3489	133.586	38.9335	76.9677	41.0658	44.3768	40.7962	17.9161
34.5438	1033.33	29.0847	531.148	37.6449	264.282	35.72	84.1164	34.8111	222.953	36.4119	133.122	39.001	77.3581	41.1369	44.2702	40.8669	17.8566
34.6035	1035.58	29.135	531.622	37.7101	264.563	35.7818	84.1673	34.8714	223.276	36.4749	132.604	39.0685	77.3872	41.2081	44.2827	40.9376	17.7296
34.6633	1036.39	29.1853	531.957	37.7752	264.787	35.8436	84.6906	34.9316	223.688	36.5379	132.417	39.136	77.5033	41.2793	44.24	41.0083	17.4572
34.7231	1037.31	29.2357	532.022	37.8403	265.167	35.9054	84.6244	34.9918	223.625	36.6009	132.498	39.2034	77.9803	41.3505	44.1397	41.0791	17.4486
34.7828	1037.87	29.286	532.692	37.9055	265.717	35.9672	84.9857	35.0521	224.043	36.6639	131.943	39.2709	78.1858	41.4216	44.047	41.1497	17.2609
34.8426	1038.51	29.3363	532.668	37.9706	265.982	36.029	85.5008	35.1123	224.133	36.7269	131.609	39.3384	78.265	41.4928	43.7432	41.2204	17.1103
34.9024	1040.1	29.3866	533.131	38.0357	266.479	36.0908	85.8628	35.1725	224.492	36.7899	131.571	39.4059	78.5102	41.564	43.6177	41.2912	17.2867
34.9621	1040.94	29.4369	533.279	38.1008	266.509	36.1526	86.016	35.2327	224.888	36.8528	131.582	39.4734	78.7367	41.6351	43.6079	41.3619	17.3097
35.0219	1042.5	29.4873	533.199	38.166	266.81	36.2144	86.2007	35.293	225.191	36.9158	131.499	39.5408	79.0559	41.7063	43.6658	41.4326	17.2117
35.0817	1043.04	29.5376	533.739	38.2311	267.191	36.2762	86.4154	35.3532	225.2	36.9789	130.852	39.6083	79.0811	41.7775	43.6338	41.5033	17.1874
35.1414	1044.38	29.5879	533.828	38.2962	267.659	36.338	86.4439	35.4134	225.233	37.0418	130.263	39.6758	79.3167	41.8486	43.4165	41.574	17.2435
35.2012	1046.02	29.6382	534.025	38.3614	268.289	36.3998	86.5119	35.4736	225.729	37.1048	129.958	39.7433	79.4394	41.9198	43.1999	41.6447	17.2311
35.2609	1045.91	29.6885	534.156	38.4265	268.462	36.4616	86.8883	35.5339	226.245	37.1678	130.039	39.8107	79.419	41.991	42.8792	41.7154	17.1795
35.3207	1047.77	29.7388	534.63	38.4916	268.848	36.5234	87.0547	35.5941	226.698	37.2308	129.847	39.8782	79.1625	42.0622	42.5339	41.7861	17.1302
35.3805	1048.47	29.7892	534.804	38.5568	269.342	36.5852	87.3199	35.6543	226.908	37.2938	129.046	39.9457	79.1404	42.1333	42.375	41.8568	17.1487
35.4402	1048.95	29.8395	534.875	38.6219	269.396	36.647	87.6016	35.7146	227.043	37.3568	128.93	40.0132	79.1734	42.2045	42.2806	41.9275	17.1232
35.5	1050.23	29.8898	535.285	38.687	269.903	36.7088	87.6349	35.7748	227.466	37.4198	128.599	40.0806	79.1757	42.2757	42.115	41.9982	17.1049
35.5598	1051.18	29.9401	535.339	38.7521	270.469	36.7706	87.6576	35.835	227.7	37.4828	128.089	40.1481	79.0089	42.3469	41.8254	42.0689	17.1414
35.6195	1052.34	29.9904	535.521	38.8173	270.322	36.8324	87.7237	35.8952	227.831	37.5458	128.511	40.2156	78.8732	42.418	41.4543	42.1396	17.1679
35.6793	1051.77	30.0408	535.837	38.8824	270.946	36.8942	88.1284	35.9555	227.958	37.6088	128.089	40.2831	78.8134	42.4892	41.4031	42.2103	17.1111
35.7391	1053.62	30.0911	535.784	38.9475	271.491	36.956	88.1974	36.0157	228.367	37.6718	127.561	40.3505	78.9639	42.5604	41.4599	42.281	17.1791
35.7988	1054.25	30.1414	535.49	39.0127	271.87	37.0178	88.3052	36.0759	228.131	37.7348	127.278	40.418	79.0987	42.6315	41.3784	42.3517	17.2895
35.8586	1056.1	30.1917	535.573	39.0778	272.369	37.0796	88.3884	36.1361	228.217	37.7978	127.086	40.4855	79.1619	42.7027	41.0152	42.4224	17.3803
35.9183	1056.46	30.242	536.083	39.1429	272.619	37.1414	88.4882	36.1964	228.095	37.8608	126.924	40.553	79.3279	42.7739	41.0791	42.4931	17.4444
35.9781	1058	30.2924	536.147	39.2081	272.946	37.2032	88.4795	36.2566	228.417	37.9238	126.322	40.6204	79.4673	42.8451	40.8854	42.5638	17.5842
36.0379	1058.59	30.3427	537.021	39.2732	273.629	37.265	88.0921	36.3168	228.257	37.9868	125.556	40.6879	79.3699	42.9162	41.0209	42.6345	17.6566
36.0976	1060.47	30.393	537.256	39.3383	273.929	37.3268	88.2768	36.377	228.425	38.0498	125.243	40.7554	79.1955	42.9874	41.1386	42.7052	17.7588
36.1574	1060.2	30.4433	537.548	39.4034	274.339	37.3886	88.251	36.4373	228.606	38.1128	125.191	40.8229	79.1496	43.0586	41.2829	42.7759	17.8696
36.2172	1062.2	30.4936	538.209	39.4686	274.756	37.4504	88.4802	36.4975	228.791	38.1758	125.176	40.8903	79.1807	43.1297	41.2966	42.8466	17.8958
36.2769	1062.94	30.544	538.047	39.5337	275.214	37.5122	88.866	36.5577	228.914	38.2388	124.801	40.9578	78.9541	43.2009	41.3175	42.9173	17.966
36.3367	1063.56	30.5943	538.5	39.5988	275.628	37.574	89.1767	36.618	229.217	38.3018	124.82	41.0253	78.7824	43.2721	41.4635	42.9881	18.0632
36.3965	1065.5	30.6446	539.201	39.6639	275.608	37.6358	89.3319	36.6782	229.4	38.3648	124.759	41.0928	78.6354	43.3432	41.4052	43.0588	18.1315
36.4562	1065.82	30.6949	539.4	39.7291	276.001	37.6976	89.329	36.7384	229.618	38.4278	125.091	41.1602	78.3589	43.4144	41.3164	43.1295	18.188
36.516	1067.27	30.7452	539.546	39.7942	276.693	37.7594	89.3243	36.7986	229.708	38.4908	125.161	41.2277	78.2369	43.4856	41.3406	43.2002	18.2698
36.5758	1067.28	30.7956	539.937	39.8593	276.776	37.8212	89.2341	36.8589	229.799	38.5538	125.224	41.2952	78.1422	43.5568	41.5373	43.2709	18.356
36.6355	1068.86	30.8459	540.143	39.9245	277.068	37.883	89.2901	36.9191	229.938	38.6168	125.512	41.3627	78.1124	43.6279	41.675	43.3416	18.4906
36.6953	1070.27	30.8962	540.223	39.9896	277.084	37.9448	88.8697	36.9793	230.07	38.6797	125.536	41.4301	77.9115	43.6991	41.8301	43.4123	18.5496
36.755	1070.27	30.9465	541.288	40.0547	277.619	38.0066	88.8682	37.0395	230.085	38.7427	125.822	41.4976	77.9095	43.7703	41.873	43.483	18.5642
36.8148	1072.78	30.9968	541.111	40.1199	278.094	38.0684	89.0792	37.0998	230.2	38.8057	125.931	41.5651	77.9679	43.8414	41.8132	43.5537	18.7131
36.8746	1073.04	31.0472	542.128	40.185	278.306	38.1302	89.0859	37.16	230.257	38.8687	126.119	41.6326	78.1431	43.9126	42.0528	43.6244	18.7691
36.9343	1074.56	31.0975	542.697	40.2501	278.867	38.192	89.1936	37.2202	230.368	38.9317	126.337	41.7	78.0692	43.9838	42.2644	43.6951	18.8313
36.9941	1074.85	31.1478	543.268	40.3152	279.256	38.2538	89.2352	37.2805	230.22	38.9947	126.469	41.7675	77.8691	44.0549	42.314	43.7658	18.9383
37.0539	1076.08	31.1981	543.536	40.3804	279.208	38.3156	89.5674	37.3407	230.431	39.0577	126.746	41.835	77.6032	44.1261	42.5883	43.8365	19.0278
37.1136	1076.17	31.2484	543.973	40.4455	279.652	38.3774	89.4801	37.4009	230.538	39.1207	126.928	41.9025	77.2596	44.1973	42.8328	43.9072	19.0595
37.1734	1077.42	31.2988	544.596	40.5106	279.484	38.4392	89.3057	37.4611	230.551	39.1837	126.697	41.9699	77.367	44.2685	43.0521	43.9779	19.1223
37.2332	1079.17	31.3491	544.731	40.5758	279.568	38.501	89.5093	37.5213	230.835	39.2467	126.704	42.0374	77.324	44.3396	43.2056	44.0486	19.1121
37.2929	1079.55	31.3994	545.325	40.6409	279.526	38.5628	89.4981	37.5816	230.977	39.3097	126.551	42.1049	77.0763	44.4108	43.3122	44.1193	19.1671
37.3527	1080.42	31.4497	545.72	40.706	280.064	38.6246	89.8893	37.6418	231.192	39.3727	126.593	42.1724	77.1975	44.482	43.3127	44.19	19.2352
37.4125	1081.56	31.5	546.154	40.7712	280.092	38.6864	89.7983	37.702	231.416	39.4357	126.279	42.2399	77.5104	44.5532	43.5212	44.2607	19.3339
37.4722	1082.77	31.5504	546.373	40.8363	280.588	38.7482	89.5147	37.7623	231.621	39.4987	126.556	42.3073	77.6183	44.6243	43.6271	44.3314	19.37
37.532	1082.94	31.6007	546.893	40.9014	280.848	38.81	89.5325	37.8225	231.505	39.5617	126.737	42.3748	77.6589	44.6955	43.5114	44.4021	19.384
37.5917	1083.43	31.651	547.265	40.9665	281.146	38.8718	89.7996	37.8827	231.524	39.6247	126.769	42.4423	77.7743	44.7667	43.3688	44.4728	19.4108
37.6515	1086.14	31.7013	547.802	41.0317	281.674	38.9336	89.9963	37.9429	231.532	39.6877	126.529	42.5098	77.3115	44.8378	43.3489	44.5435	19.3855
37.7113	1086.86	31.7516	547.822	41.0968	281.881	38.9954	90.1555	38.0032	231.279	39.7507	126.896	42.5772	77.467	44.909	43.2435	44.6142	19.4705
37.771	1086.93	31.802	548.581	41.1619	282.057	39.0572	90.5218	38.0634	230.872	39.8137	127.142	42.6447	77.6105	44.9802	43.2354	44.685	19.5092
37.8308	1087.32	31.8523	548.859	41.2271	282.336	39.119	90.7777	38.1236	230.979	39.8767	127.52	42.7122	77.8255	45.0513	43.3342	44.7557	19.5336
37.8906	1088.88	31.9026	548.917	41.2922	282.231	39.1808	90.4248	38.1838	231.162	39.9397	127.325	42.7797	77.8137	45.1225	43.2981	44.8264	19.6032
37.9503	1089.84	31.9529	549.71	41.3573	281.937	39.2426	90.1232	38.2441	231.203	40.0027	127.234	42.8471	77.9343	45.1937	43.3435	44.8971	19.6217
38.0101	1091.68	32.0032	550.111	41.4224	281.812	39.3043	90.2699	38.3043	231.414	40.0657	127.377	42.9146	78.0395	45.2649	43.4982	44.9678	19.6514
38.0699	1093.89	32.0536	550.302	41.4876	281.965	39.3661	90.5333	38.3645	231.506	40.1287	127.65	42.9821	78.152	45.336	43.4487	45.0385	19.6424
38.1296	1095.33	32.1039	551.261	41.5527	282.081	39.428	90.4669	38.4248	231.84	40.1917	127.876	43.0496	78.3773	45.4072	43.5626	45.1092	19.5594
38.1894	1095.66	32.1542	551.57	41.6178	282.31	39.4898	90.6356	38.485	232.002	40.2546	128.293	43.117	78.2564	45.4784	43.549	45.1799	19.5968
38.2492	1094.82	32.2045	551.733	41.683	282.306	39.5515	90.9532	38.5452	232.068	40.3177	128.879	43.1845	78.3545	45.5496	43.436	45.2506	19.5898
38.3089	1094.16	32.2548	552.154	41.7481	282.566	39.6133	90.8745	38.6054	232.166	40.3807	129.234	43.252	78.4241	45.6207	43.4267	45.3213	19.599
38.3687	1097.01	32.3051	552.428	41.8132	282.513	39.6752	90.7187	38.6657	232.283	40.4436	129.567	43.3195	78.7425	45.6919	43.3546	45.392	19.5905
38.4284	1097.57	32.3555	552.613	41.8784	282.743	39.737	90.8528	38.7259	232.479	40.5066	129.899	43.3869	78.8703	45.7631	43.4001	45.4627	19.5727
38.4882	1097.21	32.4058	553.306	41.9435	283.135	39.7987	90.718	38.7861	232.696	40.5696	130.194	43.4544	79.1601	45.8342	43.5374	45.5334	19.5069
38.548	1098.34	32.4561	553.329	42.0086	283.287	39.8606	90.7074	38.8464	232.609	40.6326	130.395	43.5219	79.1427	45.9054	43.6504	45.6041	19.508
38.6077	1101.24	32.5064	554.478	42.0737	283.422	39.9224	90.9921	38.9066	232.388	40.6956	130.342	43.5894	79.4494	45.9766	43.5821	45.6748	19.5742
38.6675	1103.48	32.5568	554.67	42.1389	283.413	39.9841	91.3339	38.9668	232.375	40.7586	130.778	43.6568	79.452	46.0478	43.5981	45.7455	19.5785
38.7273	1103.94	32.6071	554.797	42.204	283.919	40.0459	91.4982	39.027	232.274	40.8216	130.873	43.7243	79.5421	46.1189	43.56	45.8162	19.5761
38.787	1103.23	32.6574	555.152	42.2691	284.255	40.1078	91.5677	39.0872	232.111	40.8846	131.021	43.7918	79.8625	46.1901	43.2213	45.8869	19.5003
38.8468	1103.58	32.7077	555.614	42.3343	284.526	40.1695	91.8955	39.1475	232.049	40.9476	131.163	43.8593	79.9374	46.2613	43.3541	45.9576	19.4036
38.9066	1104.7	32.758	555.869	42.3994	285.147	40.2313	92.0999	39.2077	232.224	41.0106	131.351	43.9267	80.1779	46.3324	43.3603	46.0283	19.484
38.9663	1107.21	32.8083	556.387	42.4645	285.796	40.2931	92.1885	39.2679	232.148	41.0736	131.642	43.9942	80.2858	46.4036	43.3935	46.099	19.5762
39.0261	1108.02	32.8587	557.187	42.5297	286.313	40.3549	91.8927	39.3282	232.083	41.1366	131.825	44.0617	80.3257	46.4748	43.381	46.1697	19.4832
39.0859	1107.42	32.909	557.377	42.5948	286.236	40.4167	92.0079	39.3884	232.031	41.1996	132.149	44.1292	80.3148	46.5459	43.3394	46.2404	19.5506
39.1456	1108.17	32.9593	558.293	42.6599	286.609	40.4785	91.7936	39.4486	231.939	41.2626	132.544	44.1966	80.2621	46.6171	43.267	46.3111	19.5552
39.2054	1109.73	33.0096	558.723	42.7251	287.062	40.5403	91.7374	39.5088	232.17	41.3256	132.844	44.2641	80.5938	46.6883	43.2806	46.3819	19.5931
39.2651	1111.3	33.0599	559.346	42.7902	287.019	40.6021	91.6181	39.5691	232.29	41.3886	133.078	44.3316	80.889	46.7595	43.2965	46.4526	19.6021
39.3249	1110.69	33.1103	559.855	42.8553	287.47	40.6639	91.7976	39.6293	232.494	41.4516	133.162	44.3991	81.2616	46.8306	43.3905	46.5233	19.6354
39.3847	1111.39	33.1606	560.088	42.9204	287.651	40.7257	92.0143	39.6895	232.677	41.5146	133.53	44.4666	81.4236	46.9018	43.4993	46.594	19.7207
39.4444	1114.22	33.2109	560.404	42.9856	288.341	40.7875	91.7731	39.7497	232.944	41.5776	133.719	44.534	81.6329	46.973	43.6133	46.6647	19.7329
39.5042	1117.88	33.2612	561.066	43.0507	288.517	40.8493	91.6012	39.81	232.857	41.6406	133.796	44.6015	81.8164	47.0441	43.5781	46.7354	19.6828
39.564	1119.78	33.3115	561.274	43.1158	288.867	40.9111	91.7647	39.8702	233.233	41.7036	134.042	44.669	81.839	47.1153	43.4018	46.8061	19.6444
39.6237	1117.99	33.3619	561.848	43.181	288.889	40.9729	91.8412	39.9304	233.456	41.7666	134.4	44.7365	81.8143	47.1865	43.3985	46.8768	19.6156
39.6835	1119.25	33.4122	562.757	43.2461	289.28	41.0347	92.1536	39.9907	233.601	41.8296	134.71	44.8039	81.8043	47.2577	43.2484	46.9475	19.661
39.7433	1118.9	33.4625	563.032	43.3112	289.451	41.0965	92.2561	40.0509	233.706	41.8926	134.963	44.8714	81.912	47.3288	43.4719	47.0182	19.6399
39.803	1119.57	33.5128	563.668	43.3763	289.326	41.1583	92.5807	40.1111	233.962	41.9556	135.139	44.9389	82.0369	47.4	43.6944	47.0889	19.6231
39.8628	1119.72	33.5631	563.982	43.4415	289.787	41.2201	93.032	40.1713	234.133	42.0185	135.304	45.0064	82.0588	47.4712	43.7214	47.1596	19.5894
39.9226	1121.34	33.6135	564.419	43.5066	289.704	41.2819	93.2105	40.2316	234.293	42.0816	135.217	45.0738	82.3971	47.5423	43.6235	47.2303	19.6204
39.9823	1120.89	33.6638	564.818	43.5717	290.223	41.3437	93.2949	40.2918	234.451	42.1445	135.059	45.1413	82.0872	47.6135	43.5131	47.301	19.6041
40.0421	1122.18	33.7141	565.393	43.6369	290.232	41.4055	93.3979	40.352	234.549	42.2075	135.164	45.2088	82.443	47.6847	43.5354	47.3717	19.6512
40.1018	1122.73	33.7644	566.157	43.702	290.386	41.4673	93.7876	40.4123	234.7	42.2705	135.343	45.2763	82.7216	47.7559	43.5223	47.4424	19.4838
40.1616	1125.48	33.8147	566.611	43.7671	290.933	41.5291	93.9663	40.4725	234.664	42.3335	135.576	45.3437	82.6946	47.827	43.4507	47.5131	19.5307
40.2214	1124.79	33.8651	567.261	43.8323	291.461	41.5909	94.0207	40.5327	234.77	42.3965	135.873	45.4112	82.5239	47.8982	43.3732	47.5838	19.4594
40.2811	1126.4	33.9154	567.5	43.8974	291.793	41.6527	94.3198	40.5929	234.872	42.4595	136.199	45.4787	81.9801	47.9694	43.5934	47.6545	19.55
40.3409	1127.28	33.9657	568.086	43.9625	292.092	41.7145	94.7905	40.6531	234.803	42.5225	136.623	45.5462	81.9696	48.0405	43.6435	47.7252	19.5483
40.4007	1128.22	34.016	568.648	44.0276	292.069	41.7763	95.0226	40.7134	234.664	42.5855	136.859	45.6136	81.8109	48.1117	43.6183	47.7959	19.5069
40.4604	1128.9	34.0663	569.185	44.0928	292.054	41.8381	95.2691	40.7736	234.63	42.6485	137.062	45.6811	81.6697	48.1829	43.6529	47.8666	19.5209
40.5202	1130.31	34.1167	569.618	44.1579	292.318	41.8999	95.0086	40.8338	234.446	42.7115	137.363	45.7486	81.7293	48.254	43.7642	47.9373	19.5816
40.58	1131.36	34.167	570.312	44.223	292.354	41.9617	95.0044	40.8941	234.58	42.7745	137.643	45.8161	81.8353	48.3252	43.6803	48.008	19.5438
40.6397	1132.34	34.2173	570.764	44.2882	292.56	42.0235	94.8934	40.9543	234.635	42.8375	137.836	45.8835	81.6977	48.3964	43.7277	48.0787	19.6837
40.6995	1132.61	34.2676	571.31	44.3533	292.522	42.0853	95.1406	41.0145	234.583	42.9005	138.072	45.951	81.7089	48.4676	43.7819	48.1495	19.834
40.7593	1134.15	34.3179	572.037	44.4184	293.124	42.1471	95.4435	41.0747	234.665	42.9635	138.219	46.0185	81.7518	48.5387	43.9518	48.2201	19.8417
40.819	1137.06	34.3683	572.118	44.4836	293.171	42.2089	95.7533	41.135	234.707	43.0265	138.451	46.086	81.8441	48.6099	44.0134	48.2909	19.889
40.8788	1135.49	34.4186	572.895	44.5487	293.503	42.2707	95.8872	41.1952	234.778	43.0895	138.566	46.1534	82.0715	48.6811	44.1818	48.3616	19.9555
40.9385	1136.34	34.4689	573.611	44.6138	293.808	42.3325	96.0314	41.2554	234.829	43.1525	138.876	46.2209	82.4789	48.7522	44.1309	48.4323	19.8786
40.9983	1137.33	34.5192	574.168	44.6789	294.256	42.3943	96.3523	41.3156	234.783	43.2155	139.133	46.2884	82.4521	48.8234	44.1476	48.503	19.9052
41.0581	1138.39	34.5695	573.892	44.7441	294.599	42.4561	96.6329	41.3759	234.703	43.2785	139.459	46.3559	82.743	48.8946	44.2015	48.5737	19.8445
41.1178	1138.5	34.6198	574.402	44.8092	294.586	42.5179	96.7714	41.4361	234.647	43.3415	139.643	46.4234	83.0307	48.9658	44.1733	48.6444	19.8297
41.1776	1139.79	34.6702	575.368	44.8743	294.678	42.5797	97.1203	41.4963	234.659	43.4045	139.987	46.4908	82.7389	49.0369	44.1626	48.7151	19.8148
41.2374	1140.46	34.7205	575.469	44.9395	294.928	42.6415	97.3775	41.5566	234.634	43.4675	140.356	46.5583	82.7112	49.1081	44.3563	48.7858	19.793
41.2971	1140.62	34.7708	576.275	45.0046	295.113	42.7033	97.5383	41.6168	234.736	43.5305	140.727	46.6258	82.9315	49.1793	44.4571	48.8565	19.7141
41.3569	1142.39	34.8211	576.805	45.0697	295.171	42.7651	97.7395	41.677	234.67	43.5935	140.939	46.6933	82.9641	49.2505	44.5408	48.9272	19.8622
41.4167	1142.18	34.8715	577.318	45.1348	295.588	42.8269	98.0027	41.7372	234.896	43.6565	141.039	46.7607	83.0054	49.3216	44.6559	48.9979	19.8866
41.4764	1143.35	34.9218	577.926	45.2	295.978	42.8887	98.0669	41.7975	234.844	43.7195	141.098	46.8282	83.2248	49.3928	44.8509	49.0686	20.0164
41.5362	1144.4	34.9721	578.447	45.2651	296.607	42.9505	97.6121	41.8577	235.078	43.7824	141.464	46.8957	83.7919	49.464	45.0375	49.1393	19.9129
41.596	1145.01	35.0224	578.847	45.3302	296.861	43.0123	97.7445	41.9179	235.226	43.8454	141.587	46.9632	84.0777	49.5351	45.1692	49.21	20.0667
41.6557	1145.86	35.0727	579.417	45.3954	297.322	43.0741	97.6163	41.9781	235.197	43.9084	141.554	47.0306	84.0887	49.6063	45.2891	49.2807	20.2639
41.7155	1145.81	35.123	580.02	45.4605	297.864	43.1359	98.0691	42.0384	235.047	43.9714	141.757	47.0981	84.1227	49.6775	45.2138	49.3514	20.3251
41.7752	1147.56	35.1734	580.99	45.5256	298.241	43.1977	98.0944	42.0986	234.988	44.0344	142.206	47.1656	84.2966	49.7486	45.3302	49.4221	20.3573
41.835	1147.72	35.2237	581.305	45.5907	298.769	43.2595	98.1256	42.1588	234.974	44.0974	142.517	47.2331	84.5572	49.8198	45.4404	49.4928	20.4785
41.8948	1148.11	35.274	581.829	45.6559	299.308	43.3213	97.9331	42.2191	235.289	44.1604	142.625	47.3005	84.5688	49.891	45.4643	49.5635	20.5356
41.9545	1149.98	35.3243	582.357	45.721	299.78	43.3831	97.9686	42.2793	235.516	44.2234	142.761	47.368	85.0647	49.9622	45.5777	49.6342	20.5708
42.0143	1150.48	35.3746	582.781	45.7861	299.975	43.4449	98.161	42.3395	235.394	44.2864	142.227	47.4355	85.5493	50.0333	45.6759	49.7049	20.5646
42.0741	1150.71	35.425	583.093	45.8513	300.214	43.5067	98.2594	42.3997	235.392	44.3494	141.287	47.503	85.5238	50.1045	45.8695	49.7756	20.6234
42.1338	1150.92	35.4753	583.966	45.9164	300.701	43.5685	98.3604	42.46	235.538	44.4124	138.939	47.5705	85.7633	50.1757	46.0631	49.8464	20.5863
42.1936	1152.02	35.5256	584.566	45.9815	300.98	43.6303	98.5488	42.5202	235.45	44.4754	138.141	47.6379	86.0262	50.2469	46.1718	49.9171	20.7405
42.2534	1153.93	35.5759	584.813	46.0467	301.387	43.6921	98.5543	42.5804	235.254	44.5384	139.209	47.7054	86.2796	50.318	46.1891	49.9877	20.854
42.3131	1154.08	35.6262	585.584	46.1118	301.74	43.7539	98.7405	42.6406	235.164	44.6014	139.877	47.7729	86.4512	50.3892	46.1889	50.0585	20.9218
42.3729	1155.57	35.6766	585.728	46.1769	302.096	43.8157	98.7565	42.7009	235.267	44.6644	140.308	47.8404	86.6903	50.4604	46.1145	50.1292	21.0411
42.4327	1155.8	35.7269	586.685	46.242	302.667	43.8775	98.9836	42.7611	235.353	44.7274	140.744	47.9078	87.0061	50.5315	46.1663	50.1999	21.1186
42.4924	1157.23	35.7772	586.996	46.3072	302.956	43.9393	98.9464	42.8213	235.352	44.7904	141.077	47.9753	87.2577	50.6027	46.2913	50.2706	21.2422
42.5522	1157.51	35.8275	587.59	46.3723	303.417	44.0011	99.1228	42.8815	235.555	44.8534	141.3	48.0428	87.3829	50.6739	46.4655	50.3413	21.4309
42.612	1158.69	35.8778	587.941	46.4374	303.664	44.0629	99.1886	42.9418	235.691	44.9164	141.64	48.1103	87.4855	50.745	46.1426	50.412	21.3528
42.6717	1159.14	35.9282	588.528	46.5026	304.114	44.1247	98.9465	43.002	235.668	44.9794	142.003	48.1777	87.7777	50.8162	46.3405	50.4827	21.4485
42.7315	1158.59	35.9785	589.215	46.5677	304.546	44.1865	98.8225	43.0622	235.646	45.0424	142.37	48.2452	87.9521	50.8874	46.5784	50.5534	21.4866
42.7912	1159.82	36.0288	589.839	46.6328	305.019	44.2483	98.9085	43.1225	235.762	45.1054	142.592	48.3127	88.135	50.9586	46.6618	50.6241	21.5502
42.851	1159.93	36.0791	590.199	46.698	305.264	44.3101	98.9513	43.1827	236.032	45.1684	143.006	48.3802	88.5919	51.0297	46.4749	50.6948	21.5946
42.9108	1160.91	36.1294	590.75	46.7631	305.738	44.3719	99.2246	43.2429	236.238	45.2314	143.358	48.4476	88.7195	51.1009	46.7044	50.7655	21.4738
42.9705	1160.89	36.1798	591.094	46.8282	305.933	44.4337	99.3541	43.3031	236.336	45.2944	143.581	48.5151	88.8726	51.1721	46.896	50.8362	21.4269
43.0303	1161.1	36.2301	591.932	46.8933	306.416	44.4955	99.0824	43.3634	236.566	45.3574	143.785	48.5826	88.9835	51.2432	47.0529	50.9069	21.5099
43.0901	1162.04	36.2804	592.241	46.9585	306.656	44.5573	98.9274	43.4236	236.476	45.4203	144.074	48.6501	89.1105	51.3144	47.2712	50.9776	21.5164
43.1498	1162.8	36.3307	592.68	47.0236	307.091	44.6191	98.7045	43.4838	236.098	45.4834	144.11	48.7175	89.0648	51.3856	47.3895	51.0483	21.6262
43.2096	1162.59	36.381	593.203	47.0887	307.795	44.6809	98.7629	43.544	235.807	45.5463	144.126	48.785	89.2163	51.4568	47.5437	51.119	21.7375
43.2694	1162.89	36.4314	593.813	47.1539	308.437	44.7427	98.9531	43.6043	235.645	45.6093	144.359	48.8525	89.5579	51.5279	47.6115	51.1897	21.7511
43.3291	1162.11	36.4817	594.233	47.219	308.88	44.8045	98.8764	43.6645	235.734	45.6723	144.503	48.92	89.7082	51.5991	47.8409	51.2604	21.8322
43.3889	1163.11	36.532	595.007	47.2841	309.153	44.8663	98.7145	43.7247	235.911	45.7353	144.761	48.9874	89.8693	51.6703	47.9399	51.3311	21.9415
43.4487	1163.03	36.5823	595.335	47.3492	309.516	44.9281	98.883	43.785	236.02	45.7983	144.67	49.0549	90.0109	51.7414	48.1267	51.4018	22.0544
43.5084	1163.38	36.6326	596.159	47.4144	310.113	44.9899	98.822	43.8452	236.21	45.8613	144.668	49.1224	90.3306	51.8126	48.225	51.4725	22.2471
43.5682	1162.41	36.6829	596.016	47.4795	310.637	45.0517	98.8758	43.9054	236.331	45.9243	144.854	49.1899	90.5249	51.8838	48.2978	51.5432	22.3448
43.6279	1161.57	36.7333	597.014	47.5446	311.186	45.1135	99.0352	43.9656	236.421	45.9873	144.923	49.2573	90.4653	51.9549	48.2816	51.614	22.4712
43.6877	1159.51	36.7836	597.212	47.6098	311.408	45.1753	99.3024	44.0259	236.716	46.0503	144.921	49.3248	90.4086	52.0261	48.4522	51.6846	22.5988
43.7475	1158.33	36.8339	597.598	47.6749	312.02	45.2371	99.3866	44.0861	236.862	46.1133	145.078	49.3923	90.3844	52.0973	48.4028	51.7554	22.7002
43.8072	1158.28	36.8842	598.517	47.74	312.367	45.2989	99.3664	44.1463	237.292	46.1763	145.238	49.4598	90.2274	52.1685	48.5576	51.8261	22.7635
43.867	1157.63	36.9346	598.801	47.8052	312.591	45.3607	99.1974	44.2065	237.655	46.2393	145.193	49.5272	90.4132	52.2396	48.6274	51.8968	22.8869
43.9268	1157.36	36.9849	599.145	47.8703	312.942	45.4225	99.2688	44.2668	238.043	46.3023	145.304	49.5947	90.7538	52.3108	48.7801	51.9675	22.8204
43.9865	1157.13	37.0352	599.434	47.9354	313.371	45.4843	99.5422	44.327	238.484	46.3653	145.119	49.6622	90.9936	52.382	48.7507	52.0382	22.8284
44.0463	1157.51	37.0855	599.871	48.0005	313.537	45.5461	99.6694	44.3872	238.863	46.4283	145.118	49.7297	91.0363	52.4532	48.8211	52.1089	22.8776
44.1061	1157.51	37.1358	600.371	48.0657	313.782	45.6079	99.9475	44.4475	239.253	46.4913	145.018	49.7972	91.3491	52.5243	48.9561	52.1796	22.7469
44.1658	1157.58	37.1861	600.913	48.1308	314.091	45.6697	100.156	44.5077	239.655	46.5543	144.931	49.8646	91.6512	52.5955	49.0084	52.2503	22.6373
44.2256	1156.97	37.2365	600.906	48.1959	314.287	45.7315	100.121	44.5679	240.087	46.6173	144.862	49.9321	92.0346	52.6667	48.9429	52.321	22.4912
44.2854	1157.68	37.2868	602.069	48.2611	314.797	45.7933	100.361	44.6281	240.613	46.6803	144.918	49.9996	92.3512	52.7378	49.0863	52.3917	22.6007
44.3451	1156.92	37.3371	602.57	48.3262	315.349	45.8551	100.446	44.6884	241.176	46.7433	145.064	50.0671	92.5818	52.809	49.1875	52.4624	22.6937
44.4049	1158.01	37.3874	602.713	48.3913	315.308	45.9169	100.638	44.7486	241.683	46.8063	144.918	50.1345	92.7693	52.8802	49.2159	52.5331	22.6101
44.4646	1158.93	37.4378	602.862	48.4565	315.89	45.9787	100.462	44.8088	242.108	46.8693	144.751	50.202	92.9416	52.9513	49.3341	52.6038	22.5754
44.5244	1159.35	37.4881	603.302	48.5216	316.069	46.0405	100.488	44.869	242.505	46.9323	144.576	50.2695	93.036	53.0225	49.4448	52.6745	22.6008
44.5842	1159.61	37.5384	604.232	48.5867	316.302	46.1023	100.585	44.9293	242.78	46.9953	144.718	50.337	93.2554	53.0937	49.6679	52.7452	22.6045
44.6439	1160.07	37.5887	604.376	48.6519	316.627	46.1641	100.91	44.9895	243.006	47.0583	144.761	50.4044	93.4564	53.1649	49.8894	52.8159	22.6651
44.7037	1160.25	37.639	605.246	48.717	317.039	46.2259	101.028	45.0497	243.485	47.1213	144.557	50.4719	93.5301	53.236	49.8727	52.8866	22.7302
44.7635	1160.75	37.6893	605.948	48.7821	317.265	46.2877	101.187	45.1099	244.104	47.1842	144.289	50.5394	93.5829	53.3072	49.7959	52.9573	22.6772
44.8232	1159.54	37.7397	606.195	48.8472	317.927	46.3495	100.91	45.1702	244.571	47.2473	144.07	50.6069	93.4344	53.3784	49.878	53.028	22.5157
44.883	1161.26	37.79	606.81	48.9124	318.156	46.4113	100.578	45.2304	245.091	47.3102	144.171	50.6743	93.4699	53.4496	49.6718	53.0987	22.3983
44.9428	1160.7	37.8403	607.111	48.9775	318.669	46.4731	100.604	45.2906	245.586	47.3732	144.294	50.7418	93.1608	53.5207	49.8231	53.1694	22.4273
45.0025	1160.52	37.8906	607.745	49.0426	319.335	46.5349	100.587	45.3509	246.072	47.4362	144.466	50.8093	93.3198	53.5919	49.8992	53.2401	22.4313
45.0623	1159.68	37.9409	608.09	49.1078	319.61	46.5967	100.746	45.4111	246.54	47.4992	144.575	50.8768	93.2385	53.6631	49.9274	53.3108	22.4728
45.1221	1159.01	37.9913	608.236	49.1729	320.177	46.6585	100.797	45.4713	247.027	47.5622	144.686	50.9442	93.5832	53.7342	49.9372	53.3815	22.352
45.1818	1157.99	38.0416	608.927	49.238	320.669	46.7203	100.552	45.5315	247.477	47.6252	144.766	51.0117	93.9017	53.8054	50.0845	53.4522	22.2602
45.2416	1157.67	38.0919	609.48	49.3031	321.009	46.7821	101.004	45.5918	248.085	47.6882	144.931	51.0792	94.1641	53.8766	50.1841	53.523	22.3035
45.3013	1157.89	38.1422	610.029	49.3683	321.531	46.8439	101.422	45.652	248.308	47.7512	144.825	51.1467	94.2866	53.9477	50.305	53.5937	22.301
45.3611	1157.47	38.1925	610.553	49.4334	321.837	46.9057	101.679	45.7122	248.585	47.8142	144.772	51.2141	94.3145	54.0189	50.4119	53.6644	21.9906
45.4209	1157.42	38.2429	610.826	49.4985	322.245	46.9675	101.983	45.7724	248.792	47.8772	144.557	51.2816	94.3422	54.0901	50.537	53.7351	22.0829
45.4806	1157.67	38.2932	611.572	49.5637	322.527	47.0293	102.189	45.8327	249.219	47.9402	144.585	51.3491	94.3085	54.1613	50.6692	53.8058	22.1282
45.5404	1157.71	38.3435	612.238	49.6288	322.778	47.0911	102.417	45.8929	249.659	48.0032	144.754	51.4166	93.7874	54.2324	50.6303	53.8765	22.1204
45.6002	1157.41	38.3938	612.732	49.6939	323.321	47.1529	102.265	45.9531	250.089	48.0662	144.693	51.484	93.5534	54.3036	50.5776	53.9472	22.056
45.6599	1159.04	38.4441	612.773	49.7591	323.629	47.2147	102.139	46.0134	250.59	48.1292	144.554	51.5515	93.9183	54.3748	50.5666	54.0179	21.9987
45.7197	1158.22	38.4945	613.735	49.8242	323.928	47.2765	102.048	46.0736	250.952	48.1922	144.493	51.619	94.1141	54.446	50.5187	54.0886	22.0678
45.7795	1159.09	38.5448	614.284	49.8893	324.27	47.3383	102.026	46.1338	251.422	48.2552	144.405	51.6865	94.2458	54.5171	50.5103	54.1593	22.0874
45.8392	1159.01	38.5951	615.16	49.9544	324.729	47.4001	102.148	46.194	251.798	48.3182	144.089	51.754	94.3253	54.5883	50.3406	54.23	22.1474
45.899	1159.68	38.6454	615.054	50.0196	325.202	47.4619	102.186	46.2542	252.179	48.3812	143.856	51.8214	94.4546	54.6595	50.3387	54.3007	22.2319
45.9588	1158.71	38.6957	616.038	50.0847	325.932	47.5237	102.246	46.3145	252.572	48.4442	143.998	51.8889	94.6807	54.7306	50.3781	54.3714	22.3606
46.0185	1159.65	38.746	615.754	50.1498	326.027	47.5855	102.088	46.3747	253.085	48.5072	144.182	51.9564	94.8543	54.8018	50.4196	54.4421	22.44
46.0783	1160.48	38.7964	616.435	50.215	326.82	47.6473	102.175	46.4349	253.555	48.5702	144.36	52.0239	95.047	54.873	49.9699	54.5128	22.6072
46.138	1160.13	38.8467	617.024	50.2801	326.614	47.7091	102.277	46.4952	253.796	48.6332	144.426	52.0913	95.0631	54.9441	49.6357	54.5835	22.6081
46.1978	1160.29	38.897	617.805	50.3452	326.922	47.7709	102.64	46.5554	254.349	48.6962	144.49	52.1588	95.4045	55.0153	49.6992	54.6542	22.6302
46.2576	1160.65	38.9473	618.201	50.4104	326.912	47.8327	102.488	46.6156	254.82	48.7592	144.484	52.2263	95.7236	55.0865	49.78	54.7249	22.6978
46.3173	1160.31	38.9977	618.579	50.4755	327.165	47.8945	102.815	46.6758	255.195	48.8222	144.597	52.2938	95.7422	55.1577	49.966	54.7956	22.6316
46.3771	1161.03	39.048	618.952	50.5406	327.519	47.9563	103.1	46.7361	255.676	48.8852	144.634	52.3612	95.9245	55.2288	50.0042	54.8663	22.5551
46.4369	1161.16	39.0983	619.822	50.6057	328.059	48.0181	103.428	46.7963	256.17	48.9481	144.683	52.4287	96.4024	55.3	49.8704	54.937	22.6337
46.4966	1161.9	39.1486	620.37	50.6709	328.434	48.0799	103.493	46.8565	256.733	49.0111	144.615	52.4962	96.7921	55.3712	50.0342	55.0077	22.6371
46.5564	1161.02	39.1989	620.987	50.736	328.911	48.1416	103.909	46.9168	257.281	49.0741	144.444	52.5637	97.2867	55.4423	49.8435	55.0784	22.7487
46.6162	1161.25	39.2493	622.08	50.8011	329.319	48.2034	104.124	46.977	257.516	49.1371	144.275	52.6311	97.6159	55.5135	49.8291	55.1491	22.846
46.6759	1162.1	39.2996	622.043	50.8663	329.762	48.2653	104.251	47.0372	257.859	49.2001	144.32	52.6986	97.9304	55.5847	49.894	55.2199	22.9407
46.7357	1161.71	39.3499	623.138	50.9314	330.339	48.327	104.355	47.0974	258.448	49.2631	144.267	52.7661	98.138	55.6559	50.0237	55.2906	22.9584
46.7955	1161.38	39.4002	623.191	50.9965	330.857	48.3888	104.6	47.1577	259.377	49.3261	144.211	52.8336	98.3513	55.727	50.1562	55.3613	23.0325
46.8552	1161.39	39.4505	623.877	51.0616	331.653	48.4507	104.794	47.2179	260.421	49.3891	144.195	52.901	98.5502	55.7982	50.2141	55.432	23.0248
46.915	1162.15	39.5008	624.731	51.1268	332.006	48.5125	104.707	47.2781	260.64	49.4521	144.172	52.9685	99.0709	55.8694	50.2905	55.5027	22.922
46.9748	1160.36	39.5512	625.117	51.1919	332.773	48.5742	105.229	47.3383	260.821	49.5151	144.201	53.036	99.2481	55.9405	50.3833	55.5734	22.9956
47.0345	1160.95	39.6015	625.963	51.257	333.187	48.636	105.596	47.3986	261.145	49.5781	144.177	53.1035	99.4673	56.0117	50.2229	55.6441	23.0555
47.0943	1161.1	39.6518	626.616	51.3222	333.652	48.6979	105.88	47.4588	261.567	49.6411	144.067	53.1709	99.6681	56.0829	50.2882	55.7148	23.0888
47.154	1160.96	39.7021	626.836	51.3873	334.421	48.7597	105.553	47.519	261.91	49.7041	144.077	53.2384	100.047	56.154	50.2523	55.7855	23.0829
47.2138	1161.76	39.7524	627.554	51.4524	334.838	48.8214	105.689	47.5793	262.382	49.7671	144.218	53.3059	100.28	56.2252	50.3398	55.8562	22.9667
47.2736	1161.39	39.8028	628.145	51.5175	335.492	48.8832	105.713	47.6395	262.717	49.8301	144.347	53.3734	100.498	56.2964	50.3289	55.9269	23.0111
47.3333	1162.09	39.8531	628.575	51.5827	335.863	48.9451	105.817	47.6997	263.005	49.8931	144.495	53.4408	100.713	56.3676	50.4326	55.9976	23.0147
47.3931	1162.47	39.9034	629.303	51.6478	336.282	49.0068	105.833	47.7599	263.203	49.9561	144.574	53.5083	100.684	56.4387	50.4492	56.0683	23.0606
47.4529	1162.38	39.9537	630.202	51.7129	336.821	49.0686	105.848	47.8201	263.506	50.0191	144.551	53.5758	100.846	56.5099	50.643	56.139	23.0445
47.5126	1162.4	40.004	630.592	51.7781	337.581	49.1304	105.932	47.8804	263.669	50.0821	144.432	53.6433	100.619	56.5811	50.8359	56.2097	22.9209
47.5724	1162.67	40.0544	631.188	51.8432	337.882	49.1922	105.478	47.9406	263.787	50.1451	144.123	53.7107	100.343	56.6523	50.8595	56.2804	22.9785
47.6322	1163.18	40.1047	631.328	51.9083	338.331	49.254	105.46	48.0008	263.962	50.2081	144.123	53.7782	100.66	56.7234	50.6585	56.3511	22.9174
47.6919	1162.93	40.155	632.288	51.9735	339.035	49.3158	105.14	48.0611	264.389	50.2711	144.239	53.8457	100.795	56.7946	50.7497	56.4218	22.9255
47.7517	1163.06	40.2053	632.54	52.0386	339.855	49.3776	104.993	48.1213	264.747	50.3341	144.341	53.9132	101.266	56.8658	50.9262	56.4925	22.9722
47.8115	1163.11	40.2556	632.685	52.1037	339.827	49.4394	104.654	48.1815	265.191	50.3971	144.201	53.9806	101.469	56.9369	50.8085	56.5632	22.9618
47.8712	1162.35	40.306	632.512	52.1688	340.533	49.5012	104.657	48.2417	265.701	50.4601	144.178	54.0481	101.536	57.0081	50.5642	56.6339	22.9788
47.931	1162.09	40.3563	633.82	52.234	341.404	49.563	104.56	48.302	266.24	50.5231	144.161	54.1156	101.656	57.0793	50.3959	56.7046	22.9504
47.9907	1161.52	40.4066	633.983	52.2991	341.935	49.6248	104.796	48.3622	266.658	50.5861	144.185	54.1831	101.578	57.1504	50.5286	56.7753	22.9383
48.0505	1161.27	40.4569	634.635	52.3642	342.308	49.6866	104.893	48.4224	267.044	50.6491	144.059	54.2505	101.464	57.2216	50.5682	56.846	22.8131
48.1103	1160.42	40.5072	634.945	52.4294	342.883	49.7484	104.904	48.4826	267.422	50.712	144.118	54.318	101.592	57.2928	50.6258	56.9168	22.7721
48.17	1158.58	40.5576	635.944	52.4945	343.38	49.8102	104.536	48.5429	267.946	50.775	144.231	54.3855	101.723	57.364	50.6517	56.9875	22.7188
48.2298	1158.59	40.6079	636.731	52.5596	343.877	49.872	104.837	48.6031	268.522	50.838	144.004	54.453	101.754	57.4351	50.6136	57.0582	22.743
48.2896	1158.21	40.6582	637.291	52.6247	343.636	49.9338	104.729	48.6633	268.977	50.901	143.825	54.5204	101.904	57.5063	50.8559	57.1289	22.7215
48.3493	1157.16	40.7085	638.086	52.6899	343.921	49.9956	104.826	48.7236	269.635	50.964	143.45	54.5879	102.039	57.5775	51.0061	57.1996	22.7202
48.4091	1155.83	40.7588	638.725	52.755	344.219	50.0574	104.884	48.7838	270.201	51.027	143.103	54.6554	102.081	57.6487	51.0131	57.2703	22.6369
48.4689	1155.1	40.8092	639.194	52.8201	344.379	50.1192	105.15	48.844	270.895	51.09	142.848	54.7229	101.855	57.7198	51.1972	57.341	22.7031
48.5286	1154.66	40.8595	639.856	52.8853	344.385	50.181	105.644	48.9042	271.516	51.153	142.381	54.7904	101.864	57.791	51.1426	57.4117	22.7824
48.5884	1153.95	40.9098	640.496	52.9504	344.741	50.2428	105.828	48.9645	272.156	51.216	142.278	54.8578	101.722	57.8622	50.9643	57.4824	22.8631
48.6482	1152.75	40.9601	640.789	53.0155	345.097	50.3046	106.03	49.0247	272.728	51.279	142.366	54.9253	101.586	57.9333	50.8372	57.5531	22.8848
48.7079	1152.14	41.0104	641.529	53.0807	345.343	50.3664	106.206	49.0849	273.164	51.342	142.661	54.9928	101.561	58.0045	50.6599	57.6238	22.974
48.7677	1150.19	41.0607	642.338	53.1458	345.881	50.4282	106.393	49.1452	273.724	51.405	142.959	55.0603	101.095	58.0757	50.7677	57.6945	23.0586
48.8274	1148.57	41.1111	642.736	53.2109	346.124	50.49	106.51	49.2054	274.376	51.468	143.355	55.1277	101.185	58.1469	50.8596	57.7652	23.1499
48.8872	1147.79	41.1614	643.14	53.276	346.514	50.5518	105.812	49.2656	275.021	51.531	143.656	55.1952	101.258	58.218	50.9427	57.8359	23.2537
48.947	1147.07	41.2117	643.817	53.3412	346.663	50.6136	105.67	49.3258	275.394	51.594	143.798	55.2627	101.043	58.2892	51.0834	57.9066	23.2592
49.0067	1146.46	41.262	644.331	53.4063	347.225	50.6754	105.915	49.386	275.727	51.657	144.063	55.3302	100.697	58.3604	51.1667	57.9773	23.2756
49.0665	1145.51	41.3124	644.565	53.4714	347.749	50.7372	106.281	49.4463	276.17	51.72	144.143	55.3976	100.552	58.4315	51.2654	58.048	23.2682
49.1263	1144.92	41.3627	645.52	53.5366	348.211	50.799	105.729	49.5065	276.82	51.783	144.297	55.4651	100.659	58.5027	51.3467	58.1187	23.3547
49.186	1145.07	41.413	645.958	53.6017	348.657	50.8608	105.76	49.5667	277.268	51.846	144.457	55.5326	100.677	58.5739	51.433	58.1894	23.3872
49.2458	1143.62	41.4633	646.627	53.6668	349.087	50.9226	105.497	49.627	277.915	51.909	144.588	55.6001	100.949	58.645	51.253	58.2601	23.411
49.3056	1142.88	41.5136	647.124	53.732	349.372	50.9844	105.565	49.6872	278.529	51.972	144.903	55.6675	100.863	58.7162	50.7563	58.3308	23.4848
49.3653	1141.45	41.5639	647.893	53.7971	349.571	51.0462	105.789	49.7474	279.119	52.035	145.204	55.735	101.013	58.7874	50.6654	58.4015	23.4076
49.4251	1140.77	41.6143	648.685	53.8622	350.246	51.108	105.923	49.8076	279.669	52.098	145.087	55.8025	100.758	58.8586	50.7384	58.4722	23.4348
49.4849	1139.25	41.6646	648.676	53.9273	350.481	51.1698	106.357	49.8679	280.267	52.161	145.01	55.87	100.617	58.9297	50.8575	58.5429	23.4948
49.5446	1136.87	41.7149	649.855	53.9925	350.932	51.2316	106.628	49.9281	280.697	52.224	145.326	55.9374	100.605	59.0009	50.8081	58.6136	23.6476
49.6044	1137.3	41.7652	650.33	54.0576	351.39	51.2934	106.903	49.9883	281.292	52.2869	145.6	56.0049	100.737	59.0721	50.6676	58.6844	23.6984
49.6641	1135.42	41.8156	650.611	54.1227	351.612	51.3552	107.095	50.0485	281.911	52.3499	145.949	56.0724	100.521	59.1432	50.635	58.7551	23.5962
49.7239	1134.45	41.8659	651.856	54.1879	352.466	51.417	107.786	50.1088	282.389	52.413	146.112	56.1399	100.418	59.2144	50.8328	58.8258	23.6585
49.7837	1133.2	41.9162	652.45	54.253	352.775	51.4788	108.224	50.169	283.026	52.4759	146.33	56.2073	100.453	59.2856	50.7947	58.8965	23.7171
49.8434	1132.62	41.9665	653.171	54.3181	353.653	51.5406	108.474	50.2292	283.481	52.5389	146.679	56.2748	100.461	59.3568	50.969	58.9672	23.6807
49.9032	1132.55	42.0168	653.83	54.3832	354.122	51.6024	108.339	50.2895	284.05	52.6019	146.816	56.3423	99.8675	59.4279	50.9779	59.0379	23.668
49.963	1132.19	42.0671	654.269	54.4484	354.745	51.6642	108.496	50.3497	284.552	52.6649	146.985	56.4098	99.829	59.4991	51.0087	59.1086	23.6776
50.0227	1130.46	42.1175	655.314	54.5135	355.634	51.726	108.947	50.4099	284.801	52.7279	146.996	56.4772	99.9793	59.5703	51.0522	59.1793	23.6923
50.0825	1130.71	42.1678	655.769	54.5786	356.202	51.7878	109.236	50.4701	285.24	52.7909	147.172	56.5447	100.026	59.6414	50.8935	59.25	23.6713
50.1423	1130.14	42.2181	656.579	54.6438	357.134	51.8496	109.232	50.5304	285.68	52.8539	147.487	56.6122	99.8386	59.7126	50.7261	59.3207	23.7329
50.202	1128.93	42.2684	657.37	54.7089	357.804	51.9114	109.094	50.5906	286.085	52.9169	147.741	56.6797	99.7966	59.7838	50.538	59.3914	23.7312
50.2618	1128.83	42.3187	657.801	54.774	358.365	51.9732	109.714	50.6508	286.483	52.9799	147.913	56.7472	99.9063	59.855	50.4942	59.4621	23.7071
50.3216	1127.95	42.3691	658.321	54.8392	359.298	52.035	110.15	50.711	286.815	53.0429	148.192	56.8146	99.9971	59.9261	50.2468	59.5328	23.7238
50.3813	1128.28	42.4194	659.782	54.9043	359.757	52.0968	109.771	50.7713	287.085	53.1059	148.424	56.8821	100.05	59.9973	50.005	59.6035	23.5669
50.4411	1128.44	42.4697	660.294	54.9694	360.044	52.1586	109.679	50.8315	287.374	53.1689	148.816	56.9496	100.048	60.0685	50.2629	59.6742	23.4952
50.5008	1127.32	42.52	660.145	55.0346	360.571	52.2204	110.271	50.8917	287.807	53.2319	149.145	57.0171	100.23	60.1396	50.4243	59.7449	23.4388
50.5606	1128.68	42.5703	661.599	55.0997	361.484	52.2822	110.465	50.9519	288.197	53.2949	149.398	57.0845	100.445	60.2108	50.49	59.8156	23.5032
50.6204	1129.06	42.6207	661.961	55.1648	362.005	52.344	110.393	51.0122	288.643	53.3579	149.776	57.152	100.279	60.282	50.5187	59.8863	23.5648
50.6801	1129.34	42.671	662.572	55.2299	362.668	52.4058	110.85	51.0724	289.026	53.4209	149.939	57.2195	100.607	60.3531	50.4833	59.957	23.4414
50.7399	1128.78	42.7213	663.556	55.2951	363.019	52.4676	111.176	51.1326	289.459	53.4839	150.223	57.287	100.732	60.4243	50.4863	60.0277	23.492
50.7997	1129.17	42.7716	663.924	55.3602	363.824	52.5294	111.377	51.1929	289.962	53.5469	150.384	57.3544	101.086	60.4955	50.4782	60.0984	23.4749
50.8594	1130.39	42.8219	665.186	55.4253	364.209	52.5912	111.464	51.2531	290.358	53.6099	150.598	57.4219	101.136	60.5667	50.652	60.1691	23.3972
50.9192	1128.29	42.8723	665.567	55.4905	364.856	52.653	110.999	51.3133	290.812	53.6729	151.028	57.4894	101.241	60.6378	50.6383	60.2398	23.3337
50.979	1129.82	42.9226	666.337	55.5556	365.219	52.7148	111.886	51.3735	291.255	53.7359	151.252	57.5569	101.346	60.709	50.4686	60.3105	23.3961
51.0387	1130.42	42.9729	666.87	55.6207	365.896	52.7766	112.104	51.4338	291.85	53.7989	151.424	57.6243	101.563	60.7802	50.5388	60.3813	23.375
51.0985	1130.35	43.0232	668.114	55.6859	366.704	52.8384	112.476	51.494	292.531	53.8619	151.85	57.6918	101.881	60.8513	50.3287	60.4519	23.3865
51.1583	1130.05	43.0735	668.195	55.751	366.827	52.9002	113.003	51.5542	293.223	53.9249	149.614	57.7593	102.056	60.9225	50.3145	60.5227	23.3752
51.218	1127.09	43.1238	669.048	55.8161	367.212	52.962	112.905	51.6144	293.888	53.9879	148.536	57.8268	102.258	60.9937	50.5435	60.5934	23.2319
51.2778	1158.94	43.1742	669.142	55.8812	367.853	53.0238	112.676	51.6747	294.445	54.0508	148.844	57.8942	102.371	61.0649	50.6796	60.6641	23.2219
51.3375	1159.68	43.2245	670.02	55.9464	368.087	53.0856	112.721	51.7349	295.12	54.1138	149.291	57.9617	102.544	61.136	50.681	60.7348	22.9802
51.3973	1160.74	43.2748	670.999	56.0115	368.701	53.1474	113.066	51.7951	295.609	54.1768	149.849	58.0292	102.802	61.2072	50.7281	60.8055	23.0493
51.4571	1160.24	43.3251	671.199	56.0766	369.085	53.2092	113.531	51.8554	296.254	54.2398	150.258	58.0967	102.964	61.2784	50.7924	60.8762	23.0511
51.5168	1159.49	43.3755	672.218	56.1418	369.607	53.271	113.484	51.9156	296.679	54.3028	150.558	58.1641	103.152	61.3496	50.6568	60.9469	22.8963
51.5766	1160.21	43.4258	672.868	56.2069	370.213	53.3328	113.491	51.9758	297.164	54.3658	150.723	58.2316	103.197	61.4207	50.6519	61.0176	22.6966
51.6364	1160.2	43.4761	673.364	56.272	370.882	53.3946	113.55	52.036	297.585	54.4288	151.11	58.2991	103.542	61.4919	50.7725	61.0883	22.6648
51.6961	1160.52	43.5264	674.269	56.3371	371.378	53.4564	113.455	52.0963	298.07	54.4918	151.546	58.3666	103.747	61.5631	50.806	61.159	22.5825
51.7559	1160.06	43.5767	674.934	56.4023	371.887	53.5182	113.825	52.1565	298.478	54.5548	152.001	58.434	103.946	61.6342	50.9553	61.2297	22.4714
51.8157	1159.51	43.627	675.302	56.4674	371.863	53.58	114.029	52.2167	299.016	54.6178	152.23	58.5015	104.27	61.7054	51.2481	61.3004	22.2792
51.8754	1160.04	43.6774	675.888	56.5325	372.69	53.6418	114.067	52.2769	299.69	54.6808	152.455	58.569	104.247	61.7766	51.4929	61.3711	22.1624
51.9352	1158.91	43.7277	676.208	56.5977	373.232	53.7036	113.884	52.3372	300.242	54.7438	152.885	58.6365	104.526	61.8477	51.7237	61.4418	21.9862
51.995	1162.46	43.778	676.633	56.6628	373.454	53.7654	114.377	52.3974	300.841	54.8068	153.18	58.7039	104.856	61.9189	51.9584	61.5125	21.8634
52.0547	1161.89	43.8283	677.259	56.7279	374.041	53.8272	113.869	52.4576	301.345	54.8698	153.406	58.7714	105.38	61.9901	52.1798	61.5832	21.6643
52.1145	1161.86	43.8787	678.42	56.7931	374.579	53.889	114.531	52.5179	302.061	54.9328	153.624	58.8389	105.717	62.0613	52.3522	61.6539	21.4182
52.1742	1161.26	43.929	678.401	56.8582	374.92	53.9508	115.438	52.5781	302.621	54.9958	153.929	58.9064	105.993	62.1324	52.603	61.7246	21.3817
52.234	1163.1	43.9793	679.008	56.9233	375.455	54.0126	115.891	52.6383	303.158	55.0588	154.299	58.9739	106.358	62.2036	52.7426	61.7953	21.1425
52.2938	1161.19	44.0296	679.241	56.9884	376.395	54.0744	115.878	52.6985	303.792	55.1218	154.518	59.0413	106.619	62.2748	52.8456	61.866	21.0675
52.3535	1159.95	44.0799	679.9	57.0536	377.096	54.1362	115.857	52.7588	304.121	55.1848	154.239	59.1088	106.684	62.346	52.8873	61.9367	21.0457
52.4133	1159.45	44.1302	680.514	57.1187	377.599	54.198	116.587	52.819	304.557	55.2478	154.337	59.1763	107.085	62.4171	53.0512	62.0074	21.0057
52.4731	1160.41	44.1806	680.817	57.1838	377.955	54.2598	117.013	52.8792	304.935	55.3108	154.618	59.2438	107.457	62.4883	53.2191	62.0781	20.9621
52.5328	1160.47	44.2309	681.289	57.249	378.892	54.3216	116.406	52.9394	305.615	55.3738	154.931	59.3112	107.67	62.5595	53.4507	62.1489	20.9852
52.5926	1160.24	44.2812	682.486	57.3141	379.145	54.3834	116.386	52.9997	306.039	55.4368	155.278	59.3787	108.038	62.6306	53.5949	62.2195	20.7941
52.6524	1160.69	44.3315	682.649	57.3792	379.434	54.4452	117.307	53.0599	306.547	55.4998	155.509	59.4462	108.282	62.7018	53.5316	62.2903	20.7767
52.7121	1159.35	44.3818	683.854	57.4444	380.141	54.507	117.828	53.1201	306.826	55.5628	155.839	59.5137	108.405	62.773	53.7403	62.361	20.502
52.7719	1161.32	44.4322	684.525	57.5095	380.949	54.5688	117.437	53.1803	307.594	55.6258	155.987	59.5811	108.802	62.8441	53.9324	62.4317	20.478
52.8317	1162.22	44.4825	684.692	57.5746	381.31	54.6306	117.791	53.2406	308.079	55.6888	155.487	59.6486	109.029	62.9153	54.0381	62.5024	20.375
52.8914	1161.85	44.5328	685.68	57.6397	382.076	54.6924	118.744	53.3008	308.111	55.7518	155.045	59.7161	109.415	62.9865	53.997	62.5731	20.0718
52.9512	1160.52	44.5831	686.373	57.7049	382.82	54.7542	119.567	53.361	308.712	55.8147	155.235	59.7836	109.727	63.0577	54.1422	62.6438	20.0463
53.0109	1159.77	44.6334	686.928	57.77	383.275	54.816	119.091	53.4213	310.16	55.8777	155.43	59.851	109.944	63.1288	54.1037	62.7145	19.9654
53.0707	1160.12	44.6838	687.629	57.8351	384.318	54.8778	119.826	53.4815	310.48	55.9407	155.585	59.9185	110.121	63.2	54.0957	62.7852	19.8192
53.1305	1159.49	44.7341	688.283	57.9003	384.881	54.9396	120.37	53.5417	310.268	56.0037	155.777	59.986	110.126	63.2712	54.0979	62.8559	19.825
53.1902	1158.54	44.7844	688.813	57.9654	385.586	55.0014	120.508	53.6019	310.266	56.0667	155.802	60.0535	110.463	63.3423	54.1141	62.9266	19.7805
53.25	1157.13	44.8347	689.718	58.0305	386.356	55.0632	120.513	53.6622	310.639	56.1297	155.837	60.121	110.81	63.4135	54.1371	62.9973	19.7368
53.3098	1157.48	44.885	689.877	58.0956	387.174	55.125	120.2	53.7224	311.076	56.1927	156.193	60.1884	111.107	63.4847	54.0835	63.068	19.7555
53.3695	1156.34	44.9354	691.124	58.1608	387.542	55.1868	120.431	53.7826	311.608	56.2557	156.543	60.2559	111.234	63.5559	54.3171	63.1387	19.7453
53.4293	1157.6	44.9857	691.641	58.2259	388.217	55.2486	120.83	53.8428	311.902	56.3187	156.914	60.3234	111.591	63.627	54.3287	63.2094	19.6166
53.4891	1157.78	45.036	692.484	58.291	388.736	55.3104	120.118	53.9031	312.207	56.3817	157.259	60.3909	111.902	63.6982	54.3839	63.2801	19.5159
53.5488	1157.97	45.0863	693.351	58.3562	389.325	55.3722	120.711	53.9633	312.625	56.4447	157.52	60.4583	112.164	63.7694	54.479	63.3508	19.4398
53.6086	1158.59	45.1366	693.973	58.4213	390.08	55.434	120.789	54.0235	313.221	56.5077	157.845	60.5258	112.397	63.8405	54.5344	63.4215	19.2205
53.6683	1157.05	45.187	694.613	58.4864	391.113	55.4958	121.424	54.0838	313.739	56.5707	158.218	60.5933	112.59	63.9117	54.656	63.4922	19.239
53.7281	1155.53	45.2373	695.205	58.5515	391.572	55.5576	121.704	54.144	314.195	56.6337	158.721	60.6608	112.786	63.9829	54.5849	63.5629	19.258
53.7879	1155.13	45.2876	696.121	58.6167	391.91	55.6194	121.861	54.2042	314.696	56.6967	159.074	60.7282	112.992	64.0541	54.5041	63.6336	19.2787
53.8476	1153.31	45.3379	696.389	58.6818	392.726	55.6812	122.59	54.2644	315.143	56.7597	159.188	60.7957	113.177	64.1252	54.4916	63.7043	19.2471
53.9074	1153.49	45.3882	697.288	58.7469	392.992	55.743	122.871	54.3247	315.646	56.8227	159.488	60.8632	113.445	64.1964	54.4625	63.775	19.2072
53.9672	1153.52	45.4385	697.112	58.8121	393.819	55.8048	123.003	54.3849	316.088	56.8857	159.887	60.9307	113.64	64.2676	54.4187	63.8458	19.255
54.0269	1154.22	45.4889	698.247	58.8772	394.43	55.8666	123.079	54.4451	316.56	56.9487	160.338	60.9981	113.995	64.3387	54.5741	63.9164	19.2987
54.0867	1153.37	45.5392	699.095	58.9423	395.157	55.9284	123.321	54.5053	316.681	57.0117	160.827	61.0656	114.333	64.4099	54.8384	63.9871	19.1595
54.1465	1153.02	45.5895	699.628	59.0075	395.899	55.9902	123.812	54.5656	317.174	57.0747	161.15	61.1331	114.652	64.4811	55.1487	64.0579	19.1159
54.2062	1151.45	45.6398	700.041	59.0726	396.969	56.052	124.347	54.6258	317.753	57.1377	161.603	61.2006	114.887	64.5523	55.2581	64.1286	19.0821
54.266	1152.37	45.6902	700.596	59.1377	397.749	56.1138	124.646	54.686	318.408	57.2007	161.99	61.268	115.237	64.6234	55.098	64.1993	19.0556
54.3258	1151.17	45.7405	701.47	59.2028	398.259	56.1756	124.77	54.7463	318.949	57.2637	162.361	61.3355	115.51	64.6946	55.2683	64.27	18.9919
54.3855	1151.26	45.7908	702.512	59.268	399.023	56.2374	124.927	54.8065	319.579	57.3267	162.714	61.403	115.829	64.7658	55.4202	64.3407	18.9915
54.4453	1150.54	45.8411	702.604	59.3331	399.546	56.2992	125.385	54.8667	320.281	57.3897	163.135	61.4705	116.144	64.8369	55.6633	64.4114	19.0123
54.505	1149.23	45.8914	703.461	59.3982	400.595	56.361	125.476	54.9269	321.094	57.4526	163.459	61.5379	116.528	64.9081	55.9566	64.4821	19.002
54.5648	1149.26	45.9417	704.148	59.4634	401.479	56.4228	125.674	54.9871	321.694	57.5157	164.007	61.6054	116.754	64.9793	56.1888	64.5528	19.0552
54.6246	1148.4	45.9921	704.511	59.5285	401.898	56.4846	125.747	55.0474	322.387	57.5787	164.455	61.6729	117.088	65.0504	56.3162	64.6235	19.064
54.6843	1148.69	46.0424	704.911	59.5936	402.417	56.5464	125.737	55.1076	323.001	57.6416	164.8	61.7404	117.481	65.1216	56.4172	64.6942	19.1735
54.7441	1148.96	46.0927	705.916	59.6588	403.236	56.6082	125.959	55.1678	323.583	57.7046	165.271	61.8078	117.747	65.1928	56.6425	64.7649	19.1901
54.8039	1147.56	46.143	706.573	59.7239	404.064	56.67	126.405	55.2281	324.196	57.7676	165.665	61.8753	118.064	65.264	56.7889	64.8356	19.2358
54.8636	1148.45	46.1934	707.23	59.789	404.491	56.7318	126.667	55.2883	324.852	57.8306	166.162	61.9428	118.316	65.3351	56.8402	64.9063	19.1976
54.9234	1149.39	46.2437	707.462	59.8541	405.627	56.7936	127.053	55.3485	325.363	57.8936	166.678	62.0103	118.751	65.4063	56.9016	64.977	19.1257
54.9832	1147.71	46.294	708.693	59.9193	406.384	56.8554	127.366	55.4087	325.95	57.9566	167.115	62.0777	119.121	65.4775	56.8573	65.0477	19.1776
55.0429	1148.37	46.3443	709.549	59.9844	406.975	56.9171	127.401	55.469	326.607	58.0196	167.599	62.1452	119.507	65.5486	57.0506	65.1184	19.1702
55.1027	1148.69	46.3946	708.925	60.0495	408.144	56.9789	127.877	55.5292	327.221	58.0826	167.993	62.2127	119.905	65.6198	57.3452	65.1891	19.2194
55.1625	1144.06	46.4449	709.752	60.1147	408.998	57.0408	127.882	55.5894	327.898	58.1456	168.347	62.2802	120.161	65.691	57.5945	65.2598	19.3262
55.2222	1145.53	46.4953	710.641	60.1798	410.227	57.1026	128.087	55.6497	328.479	58.2086	168.857	62.3477	120.512	65.7622	57.9163	65.3305	19.3825
55.282	1140.38	46.5456	711.124	60.2449	411.005	57.1643	128.3	55.7099	329.213	58.2716	169.206	62.4151	120.833	65.8333	58.0008	65.4012	19.3837
55.3417	1141.1	46.5959	711.408	60.31	412.072	57.2261	128.69	55.7701	329.846	58.3346	169.668	62.4826	121.268	65.9045	58.2536	65.4719	19.4645
55.4015	1140.28	46.6462	712.023	60.3752	413.01	57.288	128.714	55.8303	330.454	58.3976	170.033	62.5501	121.654	65.9757	58.4329	65.5426	19.5778
55.4613	1137.61	46.6965	712.998	60.4403	413.799	57.3498	128.78	55.8906	330.844	58.4606	170.22	62.6176	121.996	66.0469	58.7489	65.6133	19.6019
55.521	1138.93	46.7469	714.181	60.5054	414.711	57.4115	129.123	55.9508	331.408	58.5236	170.499	62.685	122.5	66.118	58.9254	65.684	19.5721
55.5808	1134.86	46.7972	714.304	60.5706	415.268	57.4734	129.422	56.011	331.96	58.5866	170.761	62.7525	123.056	66.1892	59.1859	65.7548	19.5716
55.6406	1135.85	46.8475	714.682	60.6357	416.28	57.5352	129.528	56.0712	332.55	58.6496	171.108	62.82	123.493	66.2604	59.497	65.8255	19.6634
55.7003	1133.61	46.8978	715.264	60.7008	416.847	57.5969	129.726	56.1315	333.065	58.7126	171.314	62.8875	123.916	66.3315	59.7195	65.8962	19.6818
55.7601	1134.23	46.9481	716.575	60.766	417.597	57.6587	130.088	56.1917	333.583	58.7756	171.607	62.9549	124.378	66.4027	59.9037	65.9669	19.6893
55.8199	1133.04	46.9985	717.386	60.8311	418.078	57.7206	130.264	56.2519	334.134	58.8386	171.807	63.0224	124.858	66.4739	60.1331	66.0376	19.7655
55.8796	1132.54	47.0488	717.718	60.8962	418.831	57.7823	130.308	56.3122	334.61	58.9016	172.171	63.0899	125.336	66.5451	60.4646	66.1083	19.7051
55.9394	1131.97	47.0991	718.246	60.9614	419.439	57.8441	130.525	56.3724	335.237	58.9646	172.343	63.1574	125.761	66.6162	60.7032	66.179	19.8115
55.9992	1131.97	47.1494	719.225	61.0265	420.342	57.9059	130.73	56.4326	335.882	59.0276	172.38	63.2248	126.264	66.6874	60.9177	66.2497	19.8921
56.0589	1130.55	47.1997	719.676	61.0916	421.387	57.9677	130.663	56.4928	336.568	59.0906	172.663	63.2923	126.776	66.7586	61.205	66.3204	19.9782
56.1187	1130.91	47.2501	720.102	61.1567	422.442	58.0295	130.576	56.553	337.14	59.1536	172.895	63.3598	127.209	66.8297	61.443	66.3911	19.9743
56.1784	1132.22	47.3004	720.989	61.2219	423.218	58.0913	130.569	56.6133	337.741	59.2165	173.245	63.4273	127.481	66.9009	61.7158	66.4618	20.0823
56.2382	1131.93	47.3507	721.423	61.287	424.393	58.1531	130.694	56.6735	338.438	59.2796	173.54	63.4947	127.729	66.9721	61.9202	66.5325	20.0729
56.298	1131.4	47.401	721.935	61.3521	425.43	58.2149	130.874	56.7337	338.925	59.3425	173.78	63.5622	127.727	67.0432	62.2861	66.6032	20.0958
56.3577	1132.19	47.4513	722.502	61.4173	426.355	58.2767	131	56.794	339.65	59.4055	174.211	63.6297	128.196	67.1144	62.5735	66.6739	20.1776
56.4175	1131.73	47.5017	724.17	61.4824	427.696	58.3385	131.5	56.8542	340.289	59.4685	174.565	63.6972	128.523	67.1856	62.7778	66.7446	20.2789
56.4773	1131.66	47.552	724.258	61.5475	428.249	58.4003	132.041	56.9144	341.084	59.5315	174.588	63.7646	128.692	67.2568	63.015	66.8153	20.377
56.537	1132.45	47.6023	724.725	61.6126	428.917	58.4621	132.367	56.9746	341.733	59.5945	174.844	63.8321	129.136	67.3279	63.1496	66.886	20.4689
56.5968	1127.91	47.6526	725.533	61.6778	430.389	58.5239	132.608	57.0349	342.422	59.6575	175.255	63.8996	129.508	67.3991	63.5111	66.9567	20.5834
56.6566	1129.41	47.7029	725.942	61.7429	430.927	58.5857	133.088	57.0951	343.349	59.7205	175.61	63.9671	129.751	67.4703	63.6911	67.0274	20.6939
56.7163	1126.85	47.7533	726.545	61.808	431.771	58.6475	133.147	57.1553	344.021	59.7835	175.904	64.0345	130.188	67.5414	63.9754	67.0981	20.6292
56.7761	1126.24	47.8036	727.473	61.8732	432.836	58.7093	133.615	57.2156	344.682	59.8465	176.313	64.102	130.604	67.6126	64.1375	67.1688	20.5869
56.8359	1124.79	47.8539	727.915	61.9383	433.897	58.7711	133.617	57.2758	345.268	59.9095	176.702	64.1695	131.098	67.6838	64.4416	67.2395	20.7224
56.8956	1124.37	47.9042	729.63	62.0034	434.936	58.8329	134.085	57.336	345.944	59.9725	177.197	64.237	131.646	67.7549	64.641	67.3102	20.7948
56.9554	1123.9	47.9545	729.337	62.0686	435.555	58.8947	134.444	57.3962	346.645	60.0355	177.572	64.3045	132.141	67.8261	64.6055	67.3809	20.8104
57.0151	1122.35	48.0048	730.515	62.1337	435.715	58.9565	134.749	57.4565	347.35	60.0985	177.944	64.3719	132.546	67.8973	64.6918	67.4517	20.9004
57.0749	1122.27	48.0552	730.609	62.1988	436.482	59.0183	134.892	57.5167	356.825	60.1615	178.348	64.4394	133.069	67.9685	65.0135	67.5224	21.0392
57.1347	1122.46	48.1055	731.915	62.2639	437.804	59.0801	134.749	57.5769	357.518	60.2245	178.862	64.5069	133.307	68.0396	65.2895	67.5931	21.119
57.1944	1121.05	48.1558	733.128	62.3291	438.94	59.1419	135.292	57.6371	357.929	60.2875	179.607	64.5743	133.725	68.1108	65.6316	67.6638	21.2554
57.2542	1120.36	48.2061	732.943	62.3942	440.028	59.2037	135.848	57.6974	358.442	60.3505	180.132	64.6418	134.207	68.182	66.0154	67.7345	21.2873
57.314	1121.87	48.2565	733.399	62.4593	441.345	59.2655	136.126	57.7576	358.616	60.4135	180.722	64.7093	134.673	68.2532	66.4207	67.8052	21.4425
57.3737	1121.79	48.3068	734.785	62.5245	442.569	59.3273	136.381	57.8178	358.501	60.4765	181.387	64.7768	135.075	68.3243	66.6478	67.8759	21.5725
57.4335	1119.47	48.3571	735.052	62.5896	443.693	59.3891	136.547	57.878	358.382	60.5395	181.972	64.8443	135.589	68.3955	67.0087	67.9466	21.6682
57.4933	1121.78	48.4074	735.604	62.6547	444.613	59.4509	136.766	57.9383	358.772	60.6025	182.646	64.9117	136.027	68.4667	67.3881	68.0173	21.7106
57.553	1120.18	48.4577	736.792	62.7199	446.087	59.5127	136.917	57.9985	359.561	60.6655	183.43	64.9792	136.568	68.5378	67.4405	68.088	21.7532
57.6128	1120.95	48.508	737.287	62.785	447.265	59.5745	137.124	58.0587	360.081	60.7285	183.85	65.0467	137.232	68.609	67.6435	68.1587	21.8736
57.6726	1121.09	48.5584	738.015	62.8501	448.28	59.6363	137.619	58.1189	360.691	60.7915	184.555	65.1142	137.738	68.6802	68.0561	68.2294	21.8448
57.7323	1121.52	48.6087	738.811	62.9152	449.805	59.6981	137.815	58.1792	361.403	60.8544	185.018	65.1816	138.287	68.7514	68.288	68.3001	21.8825
57.7921	1121.2	48.659	739.1	62.9804	451.076	59.7599	137.932	58.2394	361.962	60.9175	185.477	65.2491	138.735	68.8225	68.0333	68.3708	21.923
57.8518	1119.03	48.7093	739.877	63.0455	452.054	59.8217	138.359	58.2996	362.967	60.9804	185.968	65.3166	139.031	68.8937	68.2827	68.4415	21.9387
57.9116	1121.79	48.7596	740.86	63.1106	453.133	59.8835	138.87	58.3599	363.402	61.0434	186.468	65.3841			68.6088	68.5122	22.0846
57.9714	1121.26	48.81	740.76	63.1758	454.07	59.9453	139.244	58.4201	363.99	61.1064	187.098	65.4515			68.9242	68.5829	22.2666
58.0311	1120.3	48.8603	742.088	63.2409	455.314	60.0071	139.597	58.4803	364.68	61.1694	187.364	65.519			69.0258	68.6536	22.4637
58.0909	1123.19	48.9106	743.021	63.306	456.555	60.0689	139.553	58.5405	365.23	61.2324	187.744	65.5865			69.3213	68.7243	22.5652
58.1507	1122.79	48.9609	743.577	63.3712	458.124	60.1307	136.492	58.6008	365.769	61.2954	188.08	65.654			69.5688	68.795	22.7339
58.2104	1119.25	49.0112	744.208	63.4363	458.816	60.1925	136.914	58.661	366.508	61.3584	188.768	65.7214			69.8538	68.8657	22.8984
58.2702	1120.48	49.0616	744.648	63.5014	460.284	60.2543	137.109	58.7212	367.361	61.4214	189.192	65.7889			70.2127	68.9364	23.0023
58.33	1120.96	49.1119	745.928	63.5665	461.471	60.3161	137.104	58.7814	368.034	61.4844	189.44	65.8564			70.6084	69.0071	23.1139
58.3897	1119.48	49.1622	745.776	63.6317	463.212	60.3779	137.214	58.8417	368.942	61.5474	190.238	65.9239			70.8655	69.0778	23.1188
58.4495	1120.58	49.2125	746.787	63.6968	464.296	60.4397	137.595	58.9019	369.34	61.6104	190.948	65.9913			71.144	69.1486	23.2246
58.5093	1119.93	49.2628	747.852	63.7619	465.905	60.5015	137.712	58.9621	370.169	61.6734	192.237	66.0588			71.4419	69.2193	23.3354
58.569	1120.56	49.3132	747.835	63.827	466.733	60.5633	138.037	59.0224	370.839	61.7364	192.546	66.1263			71.7453	69.29	23.3042
58.6288	1122.37	49.3635	748.62	63.8922	468.254	60.6251	138.339	59.0826	371.567	61.7994	192.698	66.1938			71.9325	69.3607	23.4491
58.6885	1120.83	49.4138	749.728	63.9573	469.352	60.6869	139.154	59.1428	372.281	61.8624	192.948	66.2612			72.2419	69.4314	23.5304
58.7483	1123.42	49.4641	749.8	64.0224	470.271	60.7487	139.062	59.203	373.153	61.9254	193.491	66.3287			72.2743	69.5021	23.7187
58.8081	1121.53	49.5144	749.808	64.0876	471.327	60.8105	139.335	59.2633	373.632	61.9884	194.185	66.3962			72.2553	69.5728	23.913
58.8678	1122.98	49.5648	749.923	64.1527	472.531	60.8723	139.997	59.3235	374.169	62.0514	194.717	66.4637			72.573	69.6435	24.0415
58.9276	1126.65	49.6151	751.201	64.2178	473.44	60.9341	140.192	59.3837	374.773	62.1144	195.316	66.5311			73.1011	69.7142	24.2526
58.9874	1124.48	49.6654	744.749	64.283	474.643	60.9959	140.821	59.4439	375.415			66.5986			73.4591	69.7849	24.5011
59.0471	1125.69	49.7157	744.43	64.3481	475.841	61.0577	141.075	59.5042	375.627			66.6661			79.1281	69.8556	24.7299
59.1069	1125.88	49.766	744.983	64.4132	476.74	61.1195	141.795	59.5644	376.179			66.7336			79.4843	69.9263	24.8979
59.1667	1128.13	49.8163	745.488	64.4784	477.949	61.1813	142.176	59.6246	377.139			66.8011			80.0574	69.997	25.0652
59.2264	1129.77	49.8667	745.794	64.5435	479.683	61.2431	142.296	59.6848	377.702			66.8685			76.336	70.0677	25.1617
59.2862	1130.77	49.917	746.503	64.6086	480.924	61.3049	142.355	59.7451	377.585			66.936			76.7226	70.1384	25.3016
59.346	1132.87	49.9673	746.916	64.6737	482.396	61.3667	141.079	59.8053	379.847			67.0035			77.0212	70.2091	27.1395
59.4057	1132.78	50.0176	747.038	64.7389	484.073	61.4285	141.389	59.8655	381.108			67.0709			77.4351	70.2798	28.8614
59.4655	1135.12	50.068	746.977	64.804	485.449	61.4903	141.921	59.9258	381.138			67.1384			77.8348	70.3505	29.1476
59.5252	1136.36	50.1183	748.53	64.8691	486.931	61.5521	142.118	59.986	381.818			67.2059			78.4127	70.4212	29.3668
59.585	1138.25	50.1686	749.017	64.9343	488.012	61.6139	142.745	60.0462	381.663			67.2734			78.7879	70.4919	29.7155
59.6448	1139.33	50.2189	748.82	64.9994	489.472	61.6757	143.529	60.1064	382.276			67.3409			79.6271	70.5626	29.9673
59.7045	1124.83	50.2692	747.781	65.0645	491.142	61.7375	143.719					67.4083			79.8681	70.6333	29.6508

## Sheet: FE analysis of Scaffold design
Displacement	WPA50	Displacement	WPA60	Displacement	WPA70	Displacement	WPA80	Displacement	WPD50	Displacement	WPD60	Displacement	WPD70	Displacement	WPD80	Disp	WP90
%	MPa	%	MPa	%	MPa	%	MPa	%	MPa	%	MPa	%	MPa	%	MPa	%	Mpa
0	0	0	0	0	0	0	0	0	0	0	0	0	0	0	0	0	0
0.33333	75.7472	0.76923	108.899	0.64516	54.5245	0.5	18.2594	0.08929	20.5257	0.33333	48.4028	0.33333	27.3306	0.33333	12.0083	0.66667	6.20694
0.66667	150.739	1.1605	152.382	1.09887	88.3965	1	35.755	0.17857	41.0515	0.66667	96.1639	0.66667	54.45	0.66667	23.9753	1.33333	12.0594
1.02183	218.481	1.53846	178.462	1.29032	99.4631	1.75	54.5669	0.3125	71.8391	1.0125	139.353	1	79.1111	1.16667	40.4833	2.25	17.7311
1.16667	239.461	1.97058	196.612	1.7379	117.69	2.12763	60.4169	0.44643	102.595	1.16667	154.361	1.16667	89.525	1.62757	51.8722	2.33333	18.0983
1.66667	285.194	2.29058	205.518	1.88165	121.873	2.5	64.6063	0.89286	198.412	1.51378	178.928	1.66667	111.881	1.66667	52.6639	3.33333	21.1983
1.76583	290.889	2.65046	212.648	2.30255	131.009	3.55475	71.4188	1.24156	248.445	1.66667	186.753	2	121.144	2.82583	67.1417	4.12967	22.5603
2.4205	318.25	3.18835	219.926	2.43461	133.174	4.98175	75.5125	2.1371	306.78	2.015	200.044	2.19933	125.281	3.86567	72.6667	5.7135	24.0511
3.0215	331.917	3.67796	224.482	2.83529	138.335	6.47125	77.5938	2.93942	327.687	2.57267	213.089	3.2935	138.261	4.9055	75.5389	7.1615	24.7758
3.60067	340.167	4.14308	227.692	2.96523	139.657	8.067	78.8688	3.68549	337.99	3.1985	221.531	3.3705	138.814	5.94533	77.2667	8.56433	25.2222
4.11017	345.167	4.59154	230.104	3.22581	141.935	9.765	79.725	4.41313	344.109	3.8575	227.092	4.14667	143	7.05333	78.4806	9.799	25.5014
4.61983	348.806	5.03231	231.997	3.36806	142.976	11.4575	80.3187	5.12009	348.075	4.55117	231.031	4.43	144.097	8.161	79.3389	11.0337	25.7153
5.19483	351.861	5.42038	233.373	3.90355	146.171	13.1135	80.7438	5.78884	350.765	5.23033	233.783	5	145.933	9.13567	79.9111	12.4323	25.9036
5.77217	354.222	5.80846	234.527	4.44581	148.533	14.7487	81.0687	6.42768	352.718	5.9	235.772	5.42783	147.006	10.1103	80.3694	13.8485	26.0553
6.28167	355.861	6.23346	235.577	4.99323	150.343	16.1878	81.3	7.0433	354.233	6.55267	237.25	6.42567	148.961	11.1122	80.7556	15.1128	26.1675
6.79133	357.25	6.65308	236.464	5.54645	151.79	17.6268	81.4938	7.64196	355.469	7.19433	238.386	7.44333	150.389	12.0758	81.0639	16.3773	26.2631
7.30067	358.389	7.02269	237.145	6.10323	152.966	19.045	81.6562	8.22768	356.485	7.82683	239.283	8.46517	151.444	13.0127	81.3222	17.6383	26.3453
7.81017	359.389	7.39192	237.737	6.66484	153.933	20.4635	81.8	8.80268	357.342	8.45083	240.011	9.448	152.225	13.9295	81.5389	18.8983	26.4178
8.31783	360.25	7.75692	238.269	7.23258	154.755	21.869	81.925	9.3683	358.08	9.0665	240.611	10.4025	152.828	14.8307	81.7278	20.155	26.4817
8.8255	361	8.12192	238.743	7.80839	155.453	23.2748	82.0312	9.92723	358.737	9.67467	241.119	11.3363	153.308	15.7202	81.8944	21.4133	26.5389
9.34733	361.694	8.48538	239.157	8.39161	156.046	24.1373	82.0938	10.4795	359.315	10.21	241.508	12.2543	153.703	16.6002	82.0417	22.6683	26.5906
9.7915	362.222	8.84885	239.541	8.98258	156.566	25	82.15	10.9656	359.794	10.7453	241.853	13.1598	154.033	17.375	82.1583	23.9233	26.6372
10.1915	362.667	9.21038	239.896	9.58194	157.024			11.4518	360.212	11.2713	242.158	14.0535	154.317	18.1483	82.2667	25	26.6742
10.5628	363.056	9.57192	240.207	10.1903	157.419			11.9304	360.611	11.7975	242.433	14.9367	154.561	18.9133	82.3667
10.9152	363.389	9.93308	240.503	10.8071	157.773			12.4094	360.969	12.3177	242.683	15.8098	154.775	19.6767	82.4583
11.2543	363.694	10.2946	240.784	11.4319	158.085			12.883	361.308	12.8377	242.911	16.6733	154.964	20.4317	82.5417
11.5838	363.972	10.7042	241.065	12.0639	158.377			13.3562	361.647	13.3537	243.119	17.5283	155.136	21.1867	82.6194
11.9065	364.222	11.1142	241.331	12.7032	158.626			13.8259	361.946	13.8697	243.311	18.2817	155.272	21.9367	82.6944
12.224	364.472	11.4758	241.538	13.3506	158.866			14.2955	362.225	14.3825	243.492	19.0333	155.4	22.6867	82.7611
12.5373	364.694	11.8369	241.746	14.0061	159.074			14.7625	362.484	14.8953	243.658	19.775	155.517	23.4317	82.8278
12.8473	364.917	12.2477	241.967	14.669	159.272			15.229	362.743	15.3992	243.811	20.515	155.625	24.1767	82.8889
13.1202	365.111	12.6592	242.16	15.3416	159.448			15.6933	362.982	15.9032	243.956	21.245	155.725	25	82.9528
13.393	365.278	13.0711	242.352	16.0229	159.625			16.158	363.221	16.3983	244.092	21.9767	155.822
13.662	365.444	13.4839	242.53	16.7132	159.781			16.6205	363.441	16.8933	244.219	22.6983	155.911
13.9308	365.611	13.8973	242.707	17.4123	159.927			17.0835	363.64	17.3817	244.339	23.42	155.994
14.1973	365.778	14.3111	242.87	18.121	160.073			17.5875	363.859	17.87	244.45	24.135	156.075
14.4637	365.917	14.7258	243.018	18.8397	160.198			18.0737	364.059	18.3517	244.558	24.5683	156.119
14.7283	366.083	15.1408	243.166	19.5684	160.323			18.5429	364.258	18.8333	244.661	25	156.167
14.993	366.222	15.5073	243.299	20.3068	160.447			18.9969	364.437	19.31	244.758
15.2565	366.361	15.8735	243.417	21.0548	160.562			19.4366	364.597	19.7867	244.85
15.52	366.5	16.2781	243.536	21.8126	160.666			19.8625	364.756	20.2583	244.939
15.7827	366.611	16.6765	243.654	22.579	160.77			20.2768	364.896	20.73	245.022
16.0453	366.75	17.07	243.772	23.3555	160.864			20.679	365.035	21.1983	245.103
16.3075	366.861	17.4585	243.876	24.1413	160.957			21.0705	365.155	21.6667	245.183
16.5697	367	17.8423	243.979	24.5707	161.009			21.4522	365.294	22.1317	245.258
16.8317	367.111	18.2215	244.068	25	161.051			21.8245	365.394	22.5967	245.331
17.0933	367.222	18.5969	244.172					22.188	365.513	23.0583	245.4
17.3933	367.361	18.9273	244.246					22.5433	365.613	23.52	245.467
17.6917	367.472	19.2573	244.32					22.8906	365.713	23.98	245.533
17.99	367.583	19.5819	244.393					23.2308	365.812	24.44	245.594
18.29	367.722	19.9065	244.467					23.5638	365.912	24.72	245.633
18.59	367.833	20.2258	244.541					23.8902	366.012	25	245.669
18.89	367.944	20.5454	244.601					24.2107	366.091
19.19	368.056	20.86	244.675					24.5254	366.171
19.4917	368.167	21.1746	244.734					24.8344	366.251
19.7917	368.25	21.485	244.793					25	366.291
20.095	368.361	21.7958	244.852
20.3967	368.472	22.1027	244.911
20.7	368.556	22.4092	244.97
21.0033	368.667	22.7131	245.03
21.3067	368.75	23.0165	245.074
21.6117	368.833	23.3169	245.133
21.9167	368.944	23.6177	245.178
22.2233	369.028	23.9154	245.222
22.53	369.111	24.2131	245.281
22.8383	369.194	24.5085	245.325
23.1467	369.278	24.8039	245.37
23.455	369.361	25	245.399
23.765	369.444
24.075	369.528
24.3867	369.611
24.6983	369.694
24.8833	369.722
25.0683	369.778

## Sheet: Dogbone Specimen Tensile Test 
True Strain	True Stress
mm/mm	MPa
0	0
0.000669776	91.5243
0.00535	564.897
0.00607	642.187
0.00679	717.997
0.0075	794.576
0.0084	875.808
0.00939	941.497
0.01046	1020.76
0.01171	1082.22
0.01439	1175.79
0.01758	1241.8
0.02122	1285.5
0.0259	1318.82
0.0296	1335.19
0.03327	1346.59
0.03694	1356.11
0.04059	1362.75
0.04426	1368.26

## Sheet: Compressive Modulus and Yeild
Scaffold Model	Compressive modulus (FE)	Compressive modulus (Exp)	Error		Yeild Strength (FE)	Yeild Strength (Exp)	Error
	GPa	GPa			MPa	MPa
WP90	0.9	1	0.18		21.2	23.8	4
WPD80	2.2	2	0.05		67.1	51.1	4
WPD70	4.5	2.8	0.46		121.9	79.1	4
WPD60	5.3	3.6	0.21		212	125.6	5
WPD50	13.4	4.5	0.65		300	143.5	19.9
WPA80	2.6	2.5	0.08		70.1	77.8	18.2
WPA70	5.1	4.9	0.05		139	155.4	29.1
WPA60	9	6.9	0.33		213	263.5	8
WPA50	14.5	8.1	0.09		306	457.1	40

## Sheet: Cortical Bone Fatige strength
Life	Amplitude Stress
Cycles	MPa
Log10 Scale	Linear Scale
52.3023	82.2112
47.9258	77.5609
40.2408	73.4791
57.0784	72.6007
74.1867	77.2509
91.1219	80.1961
83.4971	72.2907
93.4943	74.3574
111.349	76.9409
182.39	76.3725
211.71	73.169
153.933	71.1023
121.517	65.2636
132.614	66.7621
149.257	66.142
291.173	76.0625
346.78	76.0625
366.953	74.0474
462.455	74.9258
388.3	70.5339
550.772	71.7223
476.94	70.2239
437.032	67.8988
504.686	67.8988
585.816	67.8988
366.953	66.142
346.78	64.1269
423.758	64.3853
568.024	64.1269
400.462	60.6134
308.112	56.2215
423.758	54.2064
400.462	52.4497
118.434	47.1794
388.3	42.4775
266.809	53.0181
504.686	53.0181
568.024	55.6532
568.024	57.6683
504.686	59.425
437.032	57.9783
715.856	61.4918
959.565	67.6404
830.933	69.9655
1440.24	67.8988
1524.03	61.4918
1209.3	57.9783
902.163	57.9783
805.697	54.7748
1074.45	53.3281
1209.3	54.2064
1108.11	49.5045
830.933	47.4378
852.567	44.8543
1524.03	46.301
1715.29	41.5992
2359.11	46.301
1871.93	47.4378
2096.06	52.4497
1980.83	57.0999
2433.01	57.0999
2042.87	59.1667
7774.49	57.4099
3766.17	50.3829
4110.09	48.9362
2897.65	47.4378
4746.34	44.2343
3346.22	41.5992
3985.26	41.9092
4485.41	40.4624
3864.22	39.274
3346.22	38.7057
12034.5	42.4775
20329.9	40.1524
25620.9	39.0157
23477	31.4203
542.344	69.7589

## Sheet: Wall Shear Stress
Wall Shear	WPA50	WPA60	WPA70	WPA80	WPD50	WPD60	WPD70	WPD80	WP90
mPa	%	%	%	%	%	%	%	%	%
0.00458	0.000217509	0.000223729	0.000123622	0	0.000894541	0.000795918	0.000423759	0.000335746	0
0.00726	0.000231534	0.000922948	0.000288267	7.08545e-05	0.00285	0.00193	0.000484724	0.000355133	0
0.01149	0.000462463	0.00185	0.000506396	0	0.00792	0.00504	0.00206	0.00153	0
0.01821	0.00281	0.00261	0.00121	0.00116	0.02157	0.01304	0.00534	0.00436	0
0.02885	0.00973	0.01084	0.00469	0.00236	0.05011	0.0333	0.01205	0.01528	0
0.0457	0.01971	0.02765	0.01047	0.00741	0.112	0.08596	0.02852	0.03946	0.00099734
0.07239	0.0532	0.06506	0.03038	0.01964	0.29381	0.20715	0.07881	0.09887	0.00872
0.11467	0.12034	0.1499	0.07714	0.05239	0.80192	0.52281	0.23403	0.24835	0.06632
0.18166	0.24852	0.36803	0.18211	0.15498	1.71409	1.06163	0.57426	0.63941	0.26502
0.28777	0.57055	0.85971	0.44763	0.42103	3.09111	2.02605	1.2263	1.42748	0.83222
0.45586	1.2989	1.57344	0.99328	1.02292	5.22646	3.89611	2.58329	2.91349	2.09607
0.72214	2.54839	2.83026	1.92561	2.36157	9.57563	6.67073	5.37267	6.10432	5.09246
1.14397	4.75898	4.97002	4.24134	5.3203	13.23	11.5306	9.86927	11.5778	12.6281
1.8122	9.3154	8.21072	8.05158	11.2602	11.7972	14.3385	15.7193	18.112	24.2316
2.87076	13.8598	12.5866	13.6068	19.5151	12.1557	15.5117	19.3365	22.7587	30.3516
4.54767	11.8455	14.7585	19.0467	24.0289	11.6783	14.7678	19.4705	20.08	17.528
7.2041	12.2659	14.6955	19.9844	20.5515	10.8801	13.5722	13.9687	11.6224	6.79508
11.4122	11.9585	14.9469	16.5742	11.5065	8.88473	9.18913	8.94576	4.31951	0.10366
18.0785	10.7515	11.8457	10.1576	3.75982	6.25202	5.77279	2.56933	0.03535	0.000114113
28.6387	8.09449	8.05613	4.60845	0.01412	4.06085	0.79026	0.00217	0.000808787	0
45.3675	6.50671	3.9674	0.05549	3.52011e-05	0.1615	0.00195	7.90811e-05	0.000106216	0
71.868	4.90973	0.07209	0	3.28866e-05	0.00023244	0.000173491	0	0	0
113.848	0.81916	0	0	0	7.03773e-06	1.6173e-05	0	0	0
180.351	0.04111	0	0	0	0	0	0	0	0
285.699	0.000114098	0	0	0	0	0	0	0	0
